# Supplementary material for: Investigation on the occupational situation of clinical research associates in China
Source: Front Med (Lausanne). 2025 Jan 23;12:1499237. doi: 10.3389/fmed.2025.1499237 (PMC11798918; doi:10.3389/fmed.2025.1499237)
Supplement: Supplementary file 1 [file Data_Sheet_1.XLSX]

## Sheet: Sheet1
序号	提交答卷时间	所用时间	来源	来源详情	来自IP	1、您的性别	2、您的年龄	3、您的学历	4、您毕业的专业	5、您从事CRA几年了？	6、您在目前的公司多久了？	7、您目前的办公地点在：	8、您从事CRA到现在，在职时间最长的公司是多久？	9、您从事CRA到现在，一共任职过几家公司（包括目前单位）	10、您目前完整地完成过几个项目（从项目立项到结题）？	11、您从事CRA到现在一共管理过几个项目（只要管理、接手过的项目都算，目前未结题的也算）	12、您目前主要负责的临床试验领域是	13、您现在在公司的职位是：	14、您目前公司的属性是：	15、您目前公司是	16、您从事CRA之前是做什么的	17、在医院从事	18、在药企从事	19、您目前的年收入（税前）是多少人民币？	20、您目前实际每周工作时长	21、您出差的频率（疫情前），一个月平均在外出差几天？	22、您出差的频率（疫情后），一个月在外出差几天？	23、您目前每个月总计去医院监查天数约	24、(1)您目前负责有几个项目：___	24、(2)个 ：其中启动前阶段的有：___	24、(3)个；入组中的项目有：___	24、(4)个；处于随访阶段的项目有___	24、(5)个；关中心阶段的项目有___个。	25、(1)启动前的项目，您目前多久去医院拜访一次： ___	25、(2) 入组中的项目，您目前多久去医院监查拜访一次：___	25、(3) 处于随访中的项目，您目前多久去医院监查拜访一次： ___	25、(4) 关中心阶段的项目，您多久去医院监查拜访一次：___	26、(1)您负责的所有项目分散在___	26、(2)家医院、___	26、(3)个城市、___个省份。	27、您负责的项目是否面临入组困难？	28、(1)您自评对临床试验项目的熟悉程度。 方案的熟悉程度，请打分，100分为满分。（100分指：非常清楚研究流程、研究节点、入排标准、评价指标，研究产品的相关背景等）。 启动前的项目熟悉度：___	28、(2)； 入组中的项目熟悉度：___	28、(3)； 处于随访中项目的熟悉度：___	28、(4)； 关中心阶段项目的熟悉程度：___。	29、启动后项目熟悉程度，对项目的进展熟悉度，对受试者的熟悉度	30、对自身监查质量进行评分，以满分100自评，您觉得自己的监查质量能得多少分：	31、您觉得目前监查难点：在医院层面，有哪些难点？	32、监查的难点，在公司层面有哪些原因？
1	2022/5/12 11:15:31	686秒	微信	N/A	222.209.16.99(四川-成都)	女	23	本科	护理	1年多	半年多	驻家办公	一年	2	0	15	医疗器械临床试验	中级CRA	CRO	中资	在医院工作	护士	注册	20~30万	50~60小时	14~21天	7~14天	10	9	4	2	0	1	随叫随到	一个月	一个月	两个月	5	3	3	大概一半的项目入组困难（40~60%的项目）	80	90	90	80	80%~100%（每个受试者的情况都清楚，包括每个受试者研究进展、试验组别）	70	研究者不配合┋研究者GCP意识不充分	上层监管不到位┋时间不够，工作量太大┋公司管理、运行效率较低
2	2022/5/13 14:51:27	258秒	微信	N/A	223.104.216.59(四川-成都)	男	25	硕士	医学	5	5	广州	2	5	5	6	疫苗临床试验	初级CRA	申办方	中资	在药企工作	(跳过)	研发	20~30万	40小时以内	3~7天	3~7天	20	2	1	3	4	5	1月	2月	3月	2月	5	3	1	较少的项目入组困难（15~40%的项目）	95	54	36	89	30%~60%（清楚目前入组多少例数，但不清楚各个受试者阶段）	58	研究者不配合┋研究者GCP意识不充分┋机构等管理部门流程不清晰、可操作性差┋机构等管理部门人员不配合、效率低┋医院给予监查办公环境差	公司针对项目培训不够┋公司管理、运行效率较低
3	2022/5/13 15:04:57	449秒	微信	N/A	120.204.102.147(上海-上海)	男	26	本科	生物	1	3	上海	1年	1	1	2	医疗器械临床试验	项目组长/经理	CRO	中资	CRC	(跳过)	(跳过)	10~20万	40~50小时	7~14天	3~7天	10	1	1	1	1	0	2周	1-2周	2周以上	15天以上	12	7	7	较少的项目入组困难（15~40%的项目）	80	70	90	60	60%~80%（清楚各个受试者阶段，不清楚各个受试者具体信息）	70	研究者GCP意识不充分┋机构等管理部门流程不清晰、可操作性差	公司针对项目培训不够┋上层监管不到位┋时间不够，工作量太大┋公司管理、运行效率较低
4	2022/5/13 15:07:47	653秒	微信	N/A	222.210.168.125(四川-成都)	女	24	本科	药学	2个月	21个月	其他〖成都〗	杭州泰格医药	1	0	8	医疗器械临床试验	中级CRA	CRO	中外合资	CRC	(跳过)	(跳过)	10~20万	40~50小时	3~7天	几乎不出差（3天以下）	9	8	4	1	2	1	1个月	2周	1个月	按需2-3个月	2	1	1	较少的项目入组困难（15~40%的项目）	70	90	90	80	80%~100%（每个受试者的情况都清楚，包括每个受试者研究进展、试验组别）	70	研究者不配合┋研究者GCP意识不充分┋机构等管理部门流程不清晰、可操作性差┋机构等管理部门人员不配合、效率低┋医院给予监查办公环境差	时间不够，工作量太大
5	2022/5/13 15:10:38	597秒	微信	N/A	39.144.190.44(湖南-长沙)	女	25	硕士	生物	9个月	11个月	其他〖长沙〗	11个月	1	0	1个	医疗器械临床试验	初级CRA	申办方	中资	其他〖动物实验员〗	(跳过)	(跳过)	10万以下	40~50小时	7~14天	3~7天	5	1	0	1	1	0	NA	半个月	半个月	NA	2	2	2	几乎所有项目都入组困难（85%以上的项目）	NA	75	75	NA	80%~100%（每个受试者的情况都清楚，包括每个受试者研究进展、试验组别）	70	研究者GCP意识不充分	公司针对项目培训不够
6	2022/5/13 15:14:59	544秒	微信	N/A	114.254.2.175(北京-北京)	女	30	本科	生物	4	4	北京	4	1	12	26	医疗器械临床试验	项目组长/经理	CRO	中资	在药企工作	(跳过)	销售	10~20万	50~60小时	7~14天	3~7天	NA	11	10	0	0	1	看申办方要求拜访频次	1月常规 特殊项目按监查计划要求	1个月	2-3	40	12	6	否，几乎未面临（15%以下的项目）	99	99	99	99	60%~80%（清楚各个受试者阶段，不清楚各个受试者具体信息）	90	研究者不配合┋研究者GCP意识不充分┋机构等管理部门人员不配合、效率低	公司针对项目培训不够┋时间不够，工作量太大
7	2022/5/13 15:16:03	1041秒	微信	N/A	113.137.209.16(陕西-西安)	女	27	本科	药学	少于一年	少于一年	其他〖西安〗	北京新领先医药科技发展有限公司	1	0	2	药物临床试验	初级CRA	CRO	中资	CRC	(跳过)	(跳过)	10~20万	40小时以内	3~7天	几乎不出差（3天以下）	0	2	2	0	0	0	暂无	一月	一月	一月	3	2	2	较少的项目入组困难（15~40%的项目）	90	90	90	90	80%~100%（每个受试者的情况都清楚，包括每个受试者研究进展、试验组别）	无法评价	研究者不配合┋研究者GCP意识不充分┋机构等管理部门流程不清晰、可操作性差┋机构等管理部门人员不配合、效率低┋医院给予监查办公环境差	公司针对项目培训不够
8	2022/5/13 15:18:07	918秒	微信	N/A	114.84.249.95(上海-上海)	男	30	硕士	医学	1	1	上海	1年	1	3	8	医疗器械临床试验	中级CRA	CRO	中资	其他〖学术支持〗	(跳过)	(跳过)	10~20万	40~50小时	7~14天	几乎不出差（3天以下）	7	4	1	3	3	0	1个月	1个月	1个月	1个月	5	4	3	否，几乎未面临（15%以下的项目）	80	90	95	95	30%~60%（清楚目前入组多少例数，但不清楚各个受试者阶段）	90	研究者GCP意识不充分┋机构等管理部门流程不清晰、可操作性差┋机构等管理部门人员不配合、效率低┋医院给予监查办公环境差	公司针对项目培训不够┋公司管理、运行效率较低
9	2022/5/13 15:20:39	533秒	微信	N/A	117.136.24.189(湖南-长沙)	男	25	本科	药学	1	1	驻家办公	1.5	2	0	10	医疗器械临床试验	初级CRA	CRO	中资	在药企工作	(跳过)	研发	10万以下	40~50小时	几乎不出差（3天以下）	几乎不出差（3天以下）	8	8	6	5	5	1	一个月	一个月	一个月	一个月	6	4	3	否，几乎未面临（15%以下的项目）	40	60	80	80	30%~60%（清楚目前入组多少例数，但不清楚各个受试者阶段）	50	机构等管理部门流程不清晰、可操作性差┋机构等管理部门人员不配合、效率低	公司针对项目培训不够┋时间不够，工作量太大
10	2022/5/13 15:22:54	838秒	微信	N/A	182.97.118.118(江西-南昌)	男	25	本科	药学	1.5	2个月	驻家办公	1年4个月	2	1	17	药物临床试验	初级CRA	CRO	中资	毕业就做CRA	(跳过)	(跳过)	10~20万	60小时以上	14~21天	几乎不出差（3天以下）	15	7	2	0	1	4	每月	每月	每月	两个月	10	4	1	较少的项目入组困难（15~40%的项目）	80	80	80	80	60%~80%（清楚各个受试者阶段，不清楚各个受试者具体信息）	75	研究者不配合┋研究者GCP意识不充分┋机构等管理部门流程不清晰、可操作性差┋机构等管理部门人员不配合、效率低┋医院给予监查办公环境差	公司针对项目培训不够┋时间不够，工作量太大┋公司管理、运行效率较低
11	2022/5/13 15:24:27	1667秒	微信	N/A	171.219.47.216(四川-成都)	女	26	本科	药学	2	2	其他〖成都〗	2	1	0	15	医疗器械临床试验	高级CRA	CRO	中资	其他〖检验〗	(跳过)	(跳过)	10~20万	40~50小时	7~14天	几乎不出差（3天以下）	8-12	8	1	3	2	2	1-2周/次	大概1月/次	1-2月/次	根据进度需要	2	2	1	较少的项目入组困难（15~40%的项目）	80	80	70	70	30%~60%（清楚目前入组多少例数，但不清楚各个受试者阶段）	70	研究者不配合┋研究者GCP意识不充分┋机构等管理部门流程不清晰、可操作性差┋机构等管理部门人员不配合、效率低┋医院给予监查办公环境差	公司针对项目培训不够┋上层监管不到位┋时间不够，工作量太大┋公司管理、运行效率较低
12	2022/5/13 15:27:34	812秒	微信	N/A	117.176.250.108(四川-成都)	女	27	本科	护理	5年	1年	驻家办公	2年	3	8	27	药物临床试验	高级CRA	CRO	中资	CRC	(跳过)	(跳过)	10~20万	40~50小时	7~14天	3~7天	1-2	6	1	3	1	1	1-2月/次	1月/次	8周/次	8-10周/次	7	6	2	较少的项目入组困难（15~40%的项目）	80	95	95	70	80%~100%（每个受试者的情况都清楚，包括每个受试者研究进展、试验组别）	85	研究者GCP意识不充分┋机构等管理部门人员不配合、效率低┋医院给予监查办公环境差	公司针对项目培训不够┋时间不够，工作量太大┋公司管理、运行效率较低
13	2022/5/13 15:28:32	872秒	微信	N/A	115.148.143.203(江西-南昌)	男	32	大专	医学	4	1年	其他〖长沙〗	北京万兴泰和医药科技有限公司	3	3	10个	医疗器械临床试验	中级CRA	申办方	中资	其他〖医药销售〗	(跳过)	(跳过)	10~20万	40~50小时	7~14天	7~14天	15	1	0	1	1	0	1个月	15天	15天	15天	2	2	2	大概一半的项目入组困难（40~60%的项目）	90	100	100	90	80%~100%（每个受试者的情况都清楚，包括每个受试者研究进展、试验组别）	90	研究者不配合┋研究者GCP意识不充分	公司针对项目培训不够
14	2022/5/13 15:29:25	759秒	微信	N/A	1.119.138.82(北京-北京)	女	28	本科	药学	6	6	北京	6年	1	10	25	医疗器械临床试验	项目组长/经理	CRO	中资	CRC	(跳过)	(跳过)	30~50万	40~50小时	几乎不出差（3天以下）	几乎不出差（3天以下）	3	4	2	1	0	1	1个月	1个季度	NA	NA	50	16	10	大概一半的项目入组困难（40~60%的项目）	80	92	NA	95	60%~80%（清楚各个受试者阶段，不清楚各个受试者具体信息）	85	研究者GCP意识不充分┋医院给予监查办公环境差	上层监管不到位┋时间不够，工作量太大
15	2022/5/13 15:41:06	404秒	微信	N/A	111.160.232.58(天津-天津)	女	25	本科	药学	1年	1年	其他〖烟台〗	烟台正海生物	1	0	0	医疗器械临床试验	初级CRA	申办方	中外合资	在药企工作	(跳过)	研发	10万以下	40~50小时	7~14天	3~7天	5	5	4	1	1	0	1个月	1个月	1个月	未知	5	5	5	否，几乎未面临（15%以下的项目）	70	80	80	0	60%~80%（清楚各个受试者阶段，不清楚各个受试者具体信息）	70	研究者GCP意识不充分	时间不够，工作量太大
16	2022/5/13 15:45:23	614秒	微信	N/A	39.144.168.52(江西-抚州)	女	16	硕士	药学	0.8	9.8	其他〖山东烟台〗	0.8	1	0	5	医疗器械临床试验	初级CRA	申办方	中外合资	毕业就做CRA	(跳过)	(跳过)	10万以下	40~50小时	疫情后才入职做CRA	3~7天	4	4	3	1	0	0	3个月	1个月	无	无	5	5	5	大概一半的项目入组困难（40~60%的项目）	80	80	无	无	60%~80%（清楚各个受试者阶段，不清楚各个受试者具体信息）	85	医院给予监查办公环境差	公司针对项目培训不够
17	2022/5/13 15:47:13	843秒	微信	N/A	144.12.122.65(山东-菏泽)	女	33	本科	医学	8	8	其他〖烟台〗	8年	1	2	6	医疗器械临床试验	项目组长/经理	申办方	中外合资	毕业就做CRA	(跳过)	(跳过)	10~20万	40~50小时	7~14天	几乎不出差（3天以下）	5	6	2	2	0	2	2个月	1个月	1个月	1个月	30	10	6	大概一半的项目入组困难（40~60%的项目）	98	98	90	90	30%~60%（清楚目前入组多少例数，但不清楚各个受试者阶段）	85	研究者不配合┋研究者GCP意识不充分┋机构等管理部门流程不清晰、可操作性差	公司针对项目培训不够┋上层监管不到位┋时间不够，工作量太大┋公司管理、运行效率较低
18	2022/5/13 15:48:24	1443秒	微信	N/A	121.237.116.150(江苏-南京)	男	28	本科	医学	3.5	3.5	驻家办公	3.5	1	7	10	医疗器械临床试验	项目组长/经理	CRO	中资	毕业就做CRA	(跳过)	(跳过)	10~20万	40~50小时	7~14天	几乎不出差（3天以下）	3	4	2	1	1	0	7天	15天	30天	15天	33	24	8	较少的项目入组困难（15~40%的项目）	80	90	90	95	60%~80%（清楚各个受试者阶段，不清楚各个受试者具体信息）	80	研究者不配合┋医院给予监查办公环境差	公司针对项目培训不够┋时间不够，工作量太大
19	2022/5/13 15:57:28	1081秒	微信	N/A	120.244.46.152(北京-北京)	女	35	本科	生物	4	4	北京	4年	1	2	1	医疗器械临床试验	项目组长/经理	CRO	中资	其他〖口腔和皮肤方面的临床试验〗	(跳过)	(跳过)	10~20万	40小时以内	3~7天	几乎不出差（3天以下）	哺乳期，未出去监查	2	1	0	0	1	1周	1周	1个月	1周	6	3	3	较少的项目入组困难（15~40%的项目）	80	90	90	90	60%~80%（清楚各个受试者阶段，不清楚各个受试者具体信息）	80	医院给予监查办公环境差	公司针对项目培训不够┋上层监管不到位
20	2022/5/13 16:01:01	679秒	微信	N/A	144.12.39.142(山东-淄博)	女	27	本科	其他〖环境工程〗	1.5	1.5	其他〖烟台〗	1.5年	1	0	6	医疗器械临床试验	初级CRA	申办方	中外合资	毕业就做CRA	(跳过)	(跳过)	10万以下	40~50小时	7~14天	3~7天	7天	5	4	1	0	0	一个月	一个月	一个月	1.5个月	4	2	2	较少的项目入组困难（15~40%的项目）	80	90	90	90	80%~100%（每个受试者的情况都清楚，包括每个受试者研究进展、试验组别）	85	研究者GCP意识不充分	公司针对项目培训不够┋时间不够，工作量太大
21	2022/5/13 16:02:38	1657秒	微信	N/A	223.104.195.50(山东-泰安)	女	32	硕士	药学	4	4	其他〖烟台〗	4	1	1	5	医疗器械临床试验	项目组长/经理	申办方	中外合资	在药企工作	(跳过)	研发	10~20万	40~50小时	3~7天	几乎不出差（3天以下）	3	2	2	0	0	0	1个月	一个月	一个月	一个月	17	11	9	大部分项目入组困难（60~85%的项目）	90	96	98	100	60%~80%（清楚各个受试者阶段，不清楚各个受试者具体信息）	92	研究者GCP意识不充分┋机构等管理部门流程不清晰、可操作性差	时间不够，工作量太大
22	2022/5/13 16:13:12	2411秒	微信	N/A	36.44.219.31(陕西-西安)	女	22	本科	药学	2	2	其他〖西安〗	2	1	0	5	医疗器械临床试验	初级CRA	CRO	中资	CRC	(跳过)	(跳过)	10万以下	40~50小时	3~7天	几乎不出差（3天以下）	5	4	1	3	1	0	1次	一个月去一次	一个月一次	0	9	9	7	否，几乎未面临（15%以下的项目）	80	80	80	0	80%~100%（每个受试者的情况都清楚，包括每个受试者研究进展、试验组别）	80	研究者GCP意识不充分	公司针对项目培训不够
23	2022/5/13 18:29:01	422秒	微信	N/A	223.104.204.39(陕西-未知)	女	26	大专	护理	3	1年	其他〖西安〗	1.5年	3	1	122	药物临床试验	中级CRA	CRO	中资	毕业就做CRA	(跳过)	(跳过)	10~20万	50~60小时	7~14天	3~7天	10	9	3	3	3	0	1月	1月	1月	0.5月	7	4	4	较少的项目入组困难（15~40%的项目）	50	70	70	40	60%~80%（清楚各个受试者阶段，不清楚各个受试者具体信息）	75	研究者GCP意识不充分┋机构等管理部门流程不清晰、可操作性差	上层监管不到位┋时间不够，工作量太大┋公司管理、运行效率较低
24	2022/5/13 21:41:55	1009秒	微信	N/A	223.104.147.206(江苏-南京)	女	26	本科	药学	2	2	其他〖南京〗	2	1	3	6	医疗器械临床试验	高级CRA	CRO	中资	在药企工作	(跳过)	研发	10~20万	40~50小时	7~14天	3~7天	0	5	3	2	2	1	2	1	1	1	5	5	3	大概一半的项目入组困难（40~60%的项目）	90	80	80	80	30%~60%（清楚目前入组多少例数，但不清楚各个受试者阶段）	80	研究者不配合┋机构等管理部门人员不配合、效率低	公司针对项目培训不够┋时间不够，工作量太大
25	2022/5/13 22:07:40	638秒	微信	N/A	111.192.85.240(北京-北京)	女	27	本科	药学	3	1	北京	2年	2	0	6	药物临床试验	中级CRA	CRO	外资	在药企工作	(跳过)	研发	20~30万	50~60小时	14~21天	几乎不出差（3天以下）	14	1	0	1	0	0	NA	2月	NA	NA	6	5	4	几乎所有项目都入组困难（85%以上的项目）	NA	90%	NA	NA	80%~100%（每个受试者的情况都清楚，包括每个受试者研究进展、试验组别）	80	研究者GCP意识不充分┋机构等管理部门流程不清晰、可操作性差┋医院给予监查办公环境差	时间不够，工作量太大┋公司管理、运行效率较低
26	2022/5/16 9:07:58	461秒	微信	N/A	117.174.18.140(四川-成都)	女	30	本科	医学	5	3	其他〖成都〗	7	2	8	5	医疗器械临床试验	项目组长/经理	CRO	中外合资	毕业就做CRA	(跳过)	(跳过)	20~30万	40~50小时	3~7天	3~7天	2天	5	2	1	1	1	1个月	半个月	一个月	一个月	5	2	1	大概一半的项目入组困难（40~60%的项目）	50	90	100	100	30%以下（只清楚基本情况，如：知道处于筛选入组中，不清楚目前入组多少例数）	80	研究者不配合┋机构等管理部门流程不清晰、可操作性差┋机构等管理部门人员不配合、效率低┋医院给予监查办公环境差	公司针对项目培训不够┋上层监管不到位┋时间不够，工作量太大
27	2022/5/16 9:15:11	1551秒	微信	N/A	223.87.204.220(四川-成都)	女	31	本科	护理	2	刚入职	驻家办公	＞1.5	2	0	4	药物临床试验	中级CRA	CRO	外资	在医院工作	护士	(跳过)	20~30万	40~50小时	疫情后才入职做CRA	7~14天	8	0	0	0	0	0	0	0	0	0	5	3	3	较少的项目入组困难（15~40%的项目）	90	90	90	70	60%~80%（清楚各个受试者阶段，不清楚各个受试者具体信息）	85	研究者GCP意识不充分┋机构等管理部门流程不清晰、可操作性差┋机构等管理部门人员不配合、效率低┋医院给予监查办公环境差	公司针对项目培训不够┋时间不够，工作量太大
28	2022/5/16 9:16:16	710秒	微信	N/A	183.94.135.18(湖北-武汉)	男	24	本科	其他〖中药学〗	2	2	驻家办公	1	1	4	18	医疗器械临床试验	高级CRA	CRO	中资	毕业就做CRA	(跳过)	(跳过)	10万以下	50~60小时	7~14天	7~14天	8	11	3	5	5	2	一个月	看入组	一个月到3个月	一个月	10	4	4	较少的项目入组困难（15~40%的项目）	90	80	80	80	80%~100%（每个受试者的情况都清楚，包括每个受试者研究进展、试验组别）	70	研究者GCP意识不充分┋机构等管理部门流程不清晰、可操作性差┋机构等管理部门人员不配合、效率低	公司针对项目培训不够┋时间不够，工作量太大
29	2022/5/16 9:22:28	766秒	微信	N/A	27.27.200.242(湖北-襄阳)	女	35	本科	药学	10	3	北京	4	3	6	15	医疗器械临床试验	项目组长/经理	CRO	中资	毕业就做CRA	(跳过)	(跳过)	30~50万	40~50小时	几乎不出差（3天以下）	几乎不出差（3天以下）	0	4	2	0	1	1	2周	1个月	1个月	2个月	4	3	2	大概一半的项目入组困难（40~60%的项目）	90%	80%	80%	80%	60%~80%（清楚各个受试者阶段，不清楚各个受试者具体信息）	90	研究者不配合┋研究者GCP意识不充分┋医院给予监查办公环境差	公司针对项目培训不够┋时间不够，工作量太大
30	2022/5/16 9:31:10	831秒	微信	N/A	223.104.211.107(上海-上海)	男	27	本科	生物	3	1	驻家办公	2	2	3	8	医疗器械临床试验	中级CRA	CRO	中外合资	毕业就做CRA	(跳过)	(跳过)	10~20万	40~50小时	7~14天	3~7天	12	3	3	3	3	0	2个月	1个月	1个月	1个月	10	8	6	较少的项目入组困难（15~40%的项目）	95	100	100	100	80%~100%（每个受试者的情况都清楚，包括每个受试者研究进展、试验组别）	95	研究者GCP意识不充分┋医院给予监查办公环境差	时间不够，工作量太大
31	2022/5/16 9:37:34	412秒	微信	N/A	222.180.255.166(重庆-重庆)	女	24	本科	药学	0	两周	其他〖重庆〗	恒瑞	1	0	2	药物临床试验	中级CRA	申办方	中资	在药企工作	(跳过)	销售	20~30万	40~50小时	几乎不出差（3天以下）	几乎不出差（3天以下）	15	2	2	0	0	0	一周三次	一周三次	一周两次	一周一次	3	1	1	大概一半的项目入组困难（40~60%的项目）	80	90	100	100	80%~100%（每个受试者的情况都清楚，包括每个受试者研究进展、试验组别）	90	研究者不配合┋研究者GCP意识不充分┋机构等管理部门流程不清晰、可操作性差┋机构等管理部门人员不配合、效率低┋医院给予监查办公环境差	公司针对项目培训不够┋上层监管不到位
32	2022/5/16 9:40:00	529秒	微信	N/A	115.171.22.2(北京-北京)	女	30	本科	药学	5年	7个月	北京	4.5年	2	2	6个	医疗器械临床试验	高级CRA	CRO	外资	在药企工作	(跳过)	研发	20~30万	40~50小时	3~7天	3~7天	5天	3	2	0	1	0	Na	1个月	2个月	Na	3	2	2	大概一半的项目入组困难（40~60%的项目）	50	70	80	80	60%~80%（清楚各个受试者阶段，不清楚各个受试者具体信息）	75	研究者不配合┋研究者GCP意识不充分	时间不够，工作量太大
33	2022/5/16 9:41:25	540秒	微信	N/A	223.104.216.34(四川-成都)	女	27	本科	药学	0.1	1个月	其他〖成都〗	3年	1	0	2	药物临床试验	中级CRA	申办方	中资	CRC	(跳过)	(跳过)	10~20万	40~50小时	几乎不出差（3天以下）	几乎不出差（3天以下）	20	2	2	0	0	0	2天	每天	每天	3天	2	1	1	较少的项目入组困难（15~40%的项目）	95	100	100	100	60%~80%（清楚各个受试者阶段，不清楚各个受试者具体信息）	100	机构等管理部门流程不清晰、可操作性差	时间不够，工作量太大
34	2022/5/16 9:41:27	422秒	微信	N/A	223.104.41.218(北京-北京)	女	26	本科	药学	2	1	北京	1	2	2	4	药物临床试验	初级CRA	CRO	中外合资	CRC	(跳过)	(跳过)	10~20万	40~50小时	几乎不出差（3天以下）	几乎不出差（3天以下）	14	3	0	2	2	1	2月1次	1月1次	1月1次	2月1粗	5	1	1	较少的项目入组困难（15~40%的项目）	60	80	90	30	60%~80%（清楚各个受试者阶段，不清楚各个受试者具体信息）	80	研究者不配合┋研究者GCP意识不充分┋医院给予监查办公环境差	公司针对项目培训不够┋时间不够，工作量太大
35	2022/5/16 9:48:39	1186秒	微信	N/A	183.195.10.182(上海-上海)	女	32	本科	生物	4	3	上海	3	2	4	10	医疗器械临床试验	高级CRA	CRO	中外合资	在药企工作	(跳过)	注册	10~20万	60小时以上	3~7天	几乎不出差（3天以下）	8	4	1	0	2	1	2周	1周	1个月	1个月	8	4	3	大部分项目入组困难（60~85%的项目）	95	95	95	95	80%~100%（每个受试者的情况都清楚，包括每个受试者研究进展、试验组别）	85	研究者不配合┋机构等管理部门人员不配合、效率低	公司针对项目培训不够┋时间不够，工作量太大
36	2022/5/16 10:01:57	1178秒	微信	N/A	223.104.150.68(江苏-南京)	女	30	硕士	药学	3.5	3.5	驻家办公	3.5	1	0	8	药物临床试验	高级CRA	CRO	外资	毕业就做CRA	(跳过)	(跳过)	10~20万	40小时以内	7~14天	3~7天	6	4	0	1	1	2	0	每月1次	每月1次	0次	9	6	4	较少的项目入组困难（15~40%的项目）	NA	100	90	60	80%~100%（每个受试者的情况都清楚，包括每个受试者研究进展、试验组别）	90	研究者GCP意识不充分┋机构等管理部门流程不清晰、可操作性差┋机构等管理部门人员不配合、效率低┋医院给予监查办公环境差	时间不够，工作量太大
37	2022/5/16 10:29:54	524秒	微信	N/A	36.44.221.252(陕西-西安)	男	35	本科	医学	13	13	其他〖西安〗	7	2	30	30	医疗器械临床试验	项目总监	CRO	中资	毕业就做CRA	(跳过)	(跳过)	50万以上	60小时以上	14~21天	7~14天	7	10	5	3	2	0	1个月	根据入组进度	3个月	关闭前	20	9	9	否，几乎未面临（15%以下的项目）	100	50	50	50	30%~60%（清楚目前入组多少例数，但不清楚各个受试者阶段）	80	研究者不配合┋研究者GCP意识不充分┋医院给予监查办公环境差	公司针对项目培训不够┋上层监管不到位
38	2022/5/16 10:38:47	696秒	微信	N/A	120.244.216.17(北京-北京)	女	26	本科	其他〖药事管理〗	3.5	1年	北京	2.5	3	2	20	药物临床试验	中级CRA	CRO	中资	毕业就做CRA	(跳过)	(跳过)	10~20万	50~60小时	3~7天	几乎不出差（3天以下）	5	5	0	2	1	2	一个月2次	一个月一次	一个月一次	两个月一次	11	4	4	较少的项目入组困难（15~40%的项目）	90	90	90	90	60%~80%（清楚各个受试者阶段，不清楚各个受试者具体信息）	80	研究者GCP意识不充分┋机构等管理部门流程不清晰、可操作性差┋机构等管理部门人员不配合、效率低┋医院给予监查办公环境差	公司针对项目培训不够┋时间不够，工作量太大┋公司管理、运行效率较低
39	2022/5/16 10:48:45	810秒	微信	N/A	171.221.240.192(四川-成都)	女	29	本科	护理	3	1	其他〖成都〗	2	2	2	10	药物临床试验	中级CRA	CRO	中外合资	在医院工作	护士	(跳过)	10~20万	50~60小时	7~14天	3~7天	6	4	1	1	1	1	根据需要	1次/月	1次/月	根据需要	9	4	4	较少的项目入组困难（15~40%的项目）	80	95	95	80	80%~100%（每个受试者的情况都清楚，包括每个受试者研究进展、试验组别）	90	研究者不配合┋研究者GCP意识不充分┋机构等管理部门流程不清晰、可操作性差	公司针对项目培训不够┋时间不够，工作量太大
40	2022/5/16 10:50:33	1012秒	微信	N/A	171.210.241.193(四川-成都)	女	23	大专	药学	0.6年	0.6年	驻家办公	0.6年	1	0	5	药物临床试验	初级CRA	CRO	中资	CRC	(跳过)	(跳过)	10万以下	40~50小时	几乎不出差（3天以下）	几乎不出差（3天以下）	15	6	2	2	2	0	2次/月	2次/月	2次/月	N A	5	1	1	大概一半的项目入组困难（40~60%的项目）	59	80	85	NA	80%~100%（每个受试者的情况都清楚，包括每个受试者研究进展、试验组别）	75	医院给予监查办公环境差	上层监管不到位┋公司管理、运行效率较低
41	2022/5/16 10:50:57	502秒	微信	N/A	112.44.121.97(四川-成都)	男	25	本科	药学	3	1个月	驻家办公	北京德唯	3	3	14	药物临床试验	初级CRA	CRO	中资	毕业就做CRA	(跳过)	(跳过)	10~20万	40小时以内	7~14天	3~7天	5	3	1	1	1	0	启动前一次	1个月	1个月	1个月	5	1	1	大概一半的项目入组困难（40~60%的项目）	80	90	90	90	60%~80%（清楚各个受试者阶段，不清楚各个受试者具体信息）	80	研究者GCP意识不充分┋机构等管理部门流程不清晰、可操作性差	时间不够，工作量太大
42	2022/5/16 10:56:50	1215秒	微信	N/A	202.62.113.20(江苏-南京)	男	25	本科	药学	2年	半年	其他〖成都〗	1.5年	2	0	6	疫苗临床试验	初级CRA	申办方	外资	毕业就做CRA	(跳过)	(跳过)	10~20万	50~60小时	7~14天	3~7天	7	2	2	0	0	0	1月	NA	NA	NA	2	3	2	较少的项目入组困难（15~40%的项目）	80	80	NA	NA	80%~100%（每个受试者的情况都清楚，包括每个受试者研究进展、试验组别）	75	研究者不配合┋研究者GCP意识不充分┋机构等管理部门流程不清晰、可操作性差┋机构等管理部门人员不配合、效率低┋医院给予监查办公环境差	公司针对项目培训不够┋时间不够，工作量太大┋公司管理、运行效率较低
43	2022/5/16 11:01:01	627秒	微信	N/A	171.223.166.202(四川-成都)	女	23	大专	药学	1	1年	驻家办公	博济医药	1	0	6	药物临床试验	初级CRA	CRO	中资	CRC	(跳过)	(跳过)	10~20万	40小时以内	3~7天	3~7天	20	6	0	4	1	1	一周	一周	一个月	一个月	5	3	1	较少的项目入组困难（15~40%的项目）	60	90	80	60	60%~80%（清楚各个受试者阶段，不清楚各个受试者具体信息）	80	研究者GCP意识不充分	公司针对项目培训不够
44	2022/5/16 11:01:11	451秒	微信	N/A	113.68.155.118(广东-广州)	女	26	本科	药学	1.5	3	广州	3	1	1	6	药物临床试验	中级CRA	CRO	中资	毕业就做CRA	(跳过)	(跳过)	10~20万	40小时以内	几乎不出差（3天以下）	几乎不出差（3天以下）	4	3	1	2	0	0	一周两次	一周一次	两周一次	一周一次	1	1	1	大概一半的项目入组困难（40~60%的项目）	80	100	100	50	60%~80%（清楚各个受试者阶段，不清楚各个受试者具体信息）	80	研究者GCP意识不充分┋医院给予监查办公环境差	时间不够，工作量太大
45	2022/5/16 11:01:17	724秒	微信	N/A	183.228.115.136(重庆-重庆)	男	31	本科	其他〖临床药学〗	7	1	驻家办公	5	3	5	10	药物临床试验	高级CRA	申办方	中外合资	毕业就做CRA	(跳过)	(跳过)	20~30万	40~50小时	14~21天	几乎不出差（3天以下）	14	4	2	2	1	0	1个月	半个月	一个月	1.5个月	2	1	1	大部分项目入组困难（60~85%的项目）	80	95	100	100	80%~100%（每个受试者的情况都清楚，包括每个受试者研究进展、试验组别）	98	研究者不配合┋医院给予监查办公环境差	公司针对项目培训不够┋公司管理、运行效率较低
46	2022/5/16 11:01:53	1368秒	微信	N/A	223.104.218.166(四川-成都)	女	26	本科	药学	1.2年	5个月	其他〖成都〗	7个月	2	1	8	药物临床试验	初级CRA	申办方	中外合资	CRC	(跳过)	(跳过)	10~20万	50~60小时	14~21天	7~14天	8	5	3	1	0	1	1-2次/月	1-2次/1月	NA	不定	4	3	1	大概一半的项目入组困难（40~60%的项目）	30	85	NA	85	60%~80%（清楚各个受试者阶段，不清楚各个受试者具体信息）	75	研究者GCP意识不充分┋医院给予监查办公环境差	时间不够，工作量太大┋公司管理、运行效率较低
47	2022/5/16 11:05:12	723秒	微信	N/A	117.172.24.34(四川-成都)	女	23	本科	药学	1	1	其他〖成都〗	目前只有一家	1	0	7	药物临床试验	初级CRA	CRO	中外合资	CRC	(跳过)	(跳过)	10万以下	40~50小时	疫情后才入职做CRA	3~7天	6天	7	2	0	2	3	两周一次	暂不涉及	2-3个月	2-3个月，中心如果流程复杂一点的几乎每周会去一次	5	4	3	大概一半的项目入组困难（40~60%的项目）	80	60	80	90	60%~80%（清楚各个受试者阶段，不清楚各个受试者具体信息）	75	研究者不配合┋研究者GCP意识不充分┋机构等管理部门流程不清晰、可操作性差┋机构等管理部门人员不配合、效率低┋医院给予监查办公环境差	公司针对项目培训不够┋上层监管不到位┋时间不够，工作量太大┋公司管理、运行效率较低
48	2022/5/16 11:07:34	582秒	微信	N/A	183.227.212.17(重庆-重庆)	女	27	本科	其他〖制药工程〗	5	1年	驻家办公	3年	4	2	10	药物临床试验	高级CRA	申办方	中外合资	毕业就做CRA	(跳过)	(跳过)	10~20万	40小时以内	几乎不出差（3天以下）	几乎不出差（3天以下）	15	5	2	2	0	1	半个月一次	每周一次	无	每月一次	2	1	1	大概一半的项目入组困难（40~60%的项目）	60	80	90	80	80%~100%（每个受试者的情况都清楚，包括每个受试者研究进展、试验组别）	80	医院给予监查办公环境差	公司针对项目培训不够
49	2022/5/16 11:08:00	658秒	微信	N/A	114.138.167.200(贵州-黔南)	女	25	本科	药学	1年	1年	其他〖驻地地区〗	1年	1	5	10	药物临床试验	初级CRA	申办方	中资	毕业就做CRA	(跳过)	(跳过)	10万以下	40~50小时	几乎不出差（3天以下）	几乎不出差（3天以下）	20	4	0	4	0	0	一个月	5天	1个月	1个月	2	1	1	大部分项目入组困难（60~85%的项目）	100	95	95	95	80%~100%（每个受试者的情况都清楚，包括每个受试者研究进展、试验组别）	95	研究者不配合┋研究者GCP意识不充分┋机构等管理部门流程不清晰、可操作性差	公司针对项目培训不够┋上层监管不到位┋时间不够，工作量太大
50	2022/5/16 11:17:25	582秒	微信	N/A	117.174.9.240(四川-甘孜)	男	27	本科	其他〖制药工程〗	5	3个月	驻家办公	18个月	4	4	0	医疗器械临床试验	高级CRA	申办方	中资	毕业就做CRA	(跳过)	(跳过)	20~30万	40~50小时	7~14天	3~7天	6	2	2	3	0	0	1个月	每两周一次	1个月	1个月	5	3	3	大概一半的项目入组困难（40~60%的项目）	100	100	100	100	60%~80%（清楚各个受试者阶段，不清楚各个受试者具体信息）	85	研究者不配合┋研究者GCP意识不充分┋机构等管理部门流程不清晰、可操作性差┋机构等管理部门人员不配合、效率低┋医院给予监查办公环境差	公司针对项目培训不够┋时间不够，工作量太大
51	2022/5/16 11:22:59	441秒	微信	N/A	182.150.115.228(四川-成都)	女	25	本科	其他〖医院管理〗	1个月	1个月	其他〖成都〗	1个月	1	0	1	药物临床试验	初级CRA	CRO	中资	在药企工作	(跳过)	研发	10~20万	40~50小时	疫情后才入职做CRA	几乎不出差（3天以下）	暂未进行	1	1	0	0	0	0	0	0	0	4	2	2	否，几乎未面临（15%以下的项目）	75	60	60	60	30%以下（只清楚基本情况，如：知道处于筛选入组中，不清楚目前入组多少例数）	暂未开始	机构等管理部门流程不清晰、可操作性差┋机构等管理部门人员不配合、效率低	公司针对项目培训不够
52	2022/5/16 11:25:05	739秒	微信	N/A	222.182.194.170(重庆-重庆)	男	28	大专	药学	2年	4个月	其他〖重庆〗	一年	3	2	约18	药物临床试验	初级CRA	CRO	中资	在药企工作	(跳过)	销售	10~20万	40~50小时	7~14天	3~7天	200	6	3	2	1	0	2月	1月	1月	无	5	4	2	大概一半的项目入组困难（40~60%的项目）	80	70	80	无	60%~80%（清楚各个受试者阶段，不清楚各个受试者具体信息）	70	研究者不配合┋研究者GCP意识不充分┋机构等管理部门流程不清晰、可操作性差┋机构等管理部门人员不配合、效率低	公司针对项目培训不够┋上层监管不到位┋时间不够，工作量太大
53	2022/5/16 11:25:35	682秒	微信	N/A	117.176.222.183(四川-成都)	女	28	本科	护理	6年	2年	其他〖办公室〗	3年	3	7	70～80	医疗器械临床试验	高级CRA	CRO	中资	在医院工作	护士	(跳过)	10~20万	40~50小时	7~14天	3~7天	10天	8	2	4	1	1	一周	1-3个月	2个月	一周	7	4	4	较少的项目入组困难（15~40%的项目）	100	100	100	90	60%~80%（清楚各个受试者阶段，不清楚各个受试者具体信息）	95	研究者不配合┋研究者GCP意识不充分┋医院给予监查办公环境差	时间不够，工作量太大┋公司管理、运行效率较低
54	2022/5/16 11:28:06	395秒	微信	N/A	111.201.245.200(北京-北京)	女	30	本科	药学	1年	5年	驻家办公	5年	1	1	8	医疗器械临床试验	中级CRA	CRO	外资	其他〖CTA〗	(跳过)	(跳过)	10~20万	40~50小时	几乎不出差（3天以下）	几乎不出差（3天以下）	1	5	3	1	1	0	几乎每天	1个月	4个月	na	5	3	3	较少的项目入组困难（15~40%的项目）	85	90	95	NA	80%~100%（每个受试者的情况都清楚，包括每个受试者研究进展、试验组别）	90	研究者不配合┋研究者GCP意识不充分┋机构等管理部门流程不清晰、可操作性差┋机构等管理部门人员不配合、效率低┋医院给予监查办公环境差	公司针对项目培训不够┋时间不够，工作量太大
55	2022/5/16 11:50:40	803秒	微信	N/A	183.221.25.223(四川-成都)	男	28	本科	其他〖制药工程〗	5	1	驻家办公	博济	1	0	4	上市后临床验证	初级CRA	CRO	中资	其他〖销售〗	(跳过)	(跳过)	10万以下	50~60小时	几乎不出差（3天以下）	几乎不出差（3天以下）	3	3	1	0	0	0	5天	1月	无	无	6	2	1	大概一半的项目入组困难（40~60%的项目）	80	80	无	无	60%~80%（清楚各个受试者阶段，不清楚各个受试者具体信息）	80	机构等管理部门人员不配合、效率低	公司针对项目培训不够
56	2022/5/16 12:08:16	586秒	微信	N/A	60.255.166.183(四川-成都)	女	30	本科	医学	0.5	5	其他〖成都〗	5	1	0	10	医疗器械临床试验	中级CRA	CRO	中外合资	CRC	(跳过)	(跳过)	10~20万	40~50小时	几乎不出差（3天以下）	几乎不出差（3天以下）	8	10	5	4	1	0	1次/月	1次/2周	1次/月	NA	3	1	1	较少的项目入组困难（15~40%的项目）	70	95	99	NA	60%~80%（清楚各个受试者阶段，不清楚各个受试者具体信息）	80	研究者GCP意识不充分┋机构等管理部门流程不清晰、可操作性差┋机构等管理部门人员不配合、效率低┋医院给予监查办公环境差	时间不够，工作量太大
57	2022/5/16 12:50:20	622秒	微信	N/A	39.144.133.234(广西-南宁)	女	34	本科	药学	5	11	其他〖广西南宁〗	11	1	4	11	药物临床试验	高级CRA	申办方	中资	在药企工作	(跳过)	销售	10~20万	40~50小时	14~21天	几乎不出差（3天以下）	18	3	0	3	0	0	14天	2天	14天	14天	3	2	1	大概一半的项目入组困难（40~60%的项目）	50	90	80	60	80%~100%（每个受试者的情况都清楚，包括每个受试者研究进展、试验组别）	70	研究者不配合┋研究者GCP意识不充分┋机构等管理部门流程不清晰、可操作性差┋机构等管理部门人员不配合、效率低┋医院给予监查办公环境差	公司针对项目培训不够┋上层监管不到位┋时间不够，工作量太大┋公司管理、运行效率较低
58	2022/5/16 13:46:44	549秒	微信	N/A	101.206.167.208(四川-成都)	女	31	本科	护理	04	0.4	驻家办公	0.4	1	0	2	药物临床试验	初级CRA	申办方	外资	CRC	(跳过)	(跳过)	20~30万	40小时以内	疫情后才入职做CRA	3~7天	5	6	2	2	0	2	0	每月1次	NA	NA	5	4	4	大概一半的项目入组困难（40~60%的项目）	90	90	NA	60	60%~80%（清楚各个受试者阶段，不清楚各个受试者具体信息）	85	研究者GCP意识不充分┋机构等管理部门流程不清晰、可操作性差	公司针对项目培训不够
59	2022/5/16 14:30:41	1400秒	微信	N/A	101.88.116.36(上海-上海)	男	32	本科	其他〖医学英语〗	7	1年9个月	上海	2年6个月	4	6	25	医疗器械临床试验	高级CRA	申办方	中外合资	其他〖销售〗	(跳过)	(跳过)	30~50万	40小时以内	14~21天	几乎不出差（3天以下）	0天，上海，封控在家	3	0	0	2	1	0	0	0	0	5	2	2	否，几乎未面临（15%以下的项目）	0	0	100	50	80%~100%（每个受试者的情况都清楚，包括每个受试者研究进展、试验组别）	90	研究者不配合┋研究者GCP意识不充分	上层监管不到位┋公司管理、运行效率较低
60	2022/5/16 16:42:30	834秒	微信	N/A	183.70.115.149(重庆-重庆)	女	29	硕士	其他〖制造工程〗	3.5	3.5	其他〖成都〗	3.5	1	1	9	药物临床试验	中级CRA	申办方	中外合资	毕业就做CRA	(跳过)	(跳过)	10~20万	40~50小时	7~14天	3~7天	15	4	0	2	0	2	NA	2个月	NA	一个月	4	3	3	大概一半的项目入组困难（40~60%的项目）	NA	75%	NA	90%	60%~80%（清楚各个受试者阶段，不清楚各个受试者具体信息）	85	研究者GCP意识不充分┋机构等管理部门流程不清晰、可操作性差┋机构等管理部门人员不配合、效率低┋医院给予监查办公环境差	时间不够，工作量太大┋公司管理、运行效率较低
61	2022/5/16 17:32:47	479秒	微信	N/A	112.22.83.14(江苏-无锡)	男	26	本科	其他〖制药工程〗	2年	3个月	驻家办公	2年	2	1	7	药物临床试验	中级CRA	申办方	中外合资	毕业就做CRA	(跳过)	(跳过)	10~20万	40~50小时	14~21天	几乎不出差（3天以下）	0	1	1	1	1	0	每月一次	每月一次	每月一次	每月一次	6	4	2	大部分项目入组困难（60~85%的项目）	100	90	80	90	80%~100%（每个受试者的情况都清楚，包括每个受试者研究进展、试验组别）	80	研究者不配合┋研究者GCP意识不充分┋机构等管理部门流程不清晰、可操作性差┋机构等管理部门人员不配合、效率低┋医院给予监查办公环境差	时间不够，工作量太大┋公司管理、运行效率较低
62	2022/5/17 8:27:14	253秒	微信	N/A	171.218.107.188(四川-成都)	男	26	硕士	药学	1	1年	驻家办公	1	1	1	2	药物临床试验	初级CRA	申办方	中外合资	毕业就做CRA	(跳过)	(跳过)	10~20万	40~50小时	3~7天	3~7天	6	2	1	1	1	1	1月	1月	1月	1月	3	3	1	较少的项目入组困难（15~40%的项目）	60	90	80	5.70	30%~60%（清楚目前入组多少例数，但不清楚各个受试者阶段）	70	研究者GCP意识不充分┋机构等管理部门流程不清晰、可操作性差	公司针对项目培训不够
63	2022/5/17 8:34:37	697秒	微信	N/A	117.189.16.237(贵州-贵阳)	女	28	本科	医学	3	3	其他〖贵州〗	3年	1	5	14	BE/Ⅰ期试验	初级CRA	申办方	中外合资	毕业就做CRA	(跳过)	(跳过)	10~20万	40~50小时	几乎不出差（3天以下）	3~7天	20	4	2	1	0	1	1周	每天	每天	1心态	2	2	2	较少的项目入组困难（15~40%的项目）	70	90	80	80	80%~100%（每个受试者的情况都清楚，包括每个受试者研究进展、试验组别）	90	研究者GCP意识不充分	时间不够，工作量太大
64	2022/5/17 8:35:21	581秒	微信	N/A	116.8.50.61(广西-南宁)	男	23	本科	药学	1	1	其他〖中心〗	1	1	1	5	药物临床试验	初级CRA	申办方	中外合资	在药企工作	(跳过)	销售	10万以下	60小时以上	几乎不出差（3天以下）	几乎不出差（3天以下）	10	5	2	2	0	1	3天/次	1天/次	5天/次	5天/次	3	1	1	大概一半的项目入组困难（40~60%的项目）	80	100	90	90	80%~100%（每个受试者的情况都清楚，包括每个受试者研究进展、试验组别）	93	研究者不配合┋研究者GCP意识不充分┋机构等管理部门流程不清晰、可操作性差┋机构等管理部门人员不配合、效率低┋医院给予监查办公环境差	时间不够，工作量太大
65	2022/5/17 8:35:35	275秒	微信	N/A	125.70.168.172(四川-成都)	女	24	本科	药学	0.5	3	驻家办公	科伦博泰	1	0	3	药物临床试验	初级CRA	申办方	中外合资	在药企工作	(跳过)	研发	10万以下	40~50小时	几乎不出差（3天以下）	几乎不出差（3天以下）	6	3	3	0	0	0	1	1	1	1	1	1	1	大概一半的项目入组困难（40~60%的项目）	70	0	0	0	60%~80%（清楚各个受试者阶段，不清楚各个受试者具体信息）	70	机构等管理部门流程不清晰、可操作性差┋机构等管理部门人员不配合、效率低	公司针对项目培训不够
66	2022/5/17 8:35:48	360秒	微信	N/A	116.169.2.185(四川-成都)	男	24	本科	护理	2	2	其他〖成都〗	科伦	1	1	4	药物临床试验	初级CRA	申办方	中外合资	其他〖学校〗	(跳过)	(跳过)	10~20万	40~50小时	几乎不出差（3天以下）	几乎不出差（3天以下）	15	4	0	3	0	1	7	15	20	30	2	1	1	否，几乎未面临（15%以下的项目）	80	90	90	90	60%~80%（清楚各个受试者阶段，不清楚各个受试者具体信息）	80	机构等管理部门人员不配合、效率低	公司针对项目培训不够┋上层监管不到位┋时间不够，工作量太大
67	2022/5/17 8:37:55	500秒	微信	N/A	116.8.53.245(广西-南宁)	女	35	本科	药学	10	3	驻家办公	4年	3	5	10	药物临床试验	项目组长/经理	申办方	中资	毕业就做CRA	(跳过)	(跳过)	20~30万	40小时以内	几乎不出差（3天以下）	几乎不出差（3天以下）	4	3	1	2	0	0	1周	1月	1月	2月	4	2	1	大部分项目入组困难（60~85%的项目）	90	100	100	100	60%~80%（清楚各个受试者阶段，不清楚各个受试者具体信息）	90	研究者不配合┋研究者GCP意识不充分┋机构等管理部门流程不清晰、可操作性差┋机构等管理部门人员不配合、效率低	公司针对项目培训不够┋时间不够，工作量太大
68	2022/5/17 8:38:37	376秒	微信	N/A	117.136.30.120(重庆-重庆)	女	28	硕士	药学	1	1	其他〖重庆〗	恒瑞	2	0	0	药物临床试验	初级CRA	申办方	中外合资	在药企工作	(跳过)	研发	10~20万	40小时以内	几乎不出差（3天以下）	几乎不出差（3天以下）	10	2	1	1	0	0	1月	1月	1月	未知	2	1	1	较少的项目入组困难（15~40%的项目）	60	60	60	60	60%~80%（清楚各个受试者阶段，不清楚各个受试者具体信息）	60	研究者不配合┋研究者GCP意识不充分┋机构等管理部门流程不清晰、可操作性差┋机构等管理部门人员不配合、效率低┋医院给予监查办公环境差	公司管理、运行效率较低
69	2022/5/17 8:44:57	512秒	微信	N/A	171.36.39.128(广西-南宁)	男	31	本科	药学	7	3	驻家办公	3	4	4	13	药物临床试验	高级CRA	申办方	中外合资	毕业就做CRA	(跳过)	(跳过)	20~30万	40~50小时	几乎不出差（3天以下）	几乎不出差（3天以下）	18	4	0	2	1	1	1周一次	1周一次	1周一次	1月1次	2	1	1	大概一半的项目入组困难（40~60%的项目）	95	95	95	95	80%~100%（每个受试者的情况都清楚，包括每个受试者研究进展、试验组别）	90	研究者不配合┋研究者GCP意识不充分┋机构等管理部门流程不清晰、可操作性差	时间不够，工作量太大┋公司管理、运行效率较低
70	2022/5/17 8:47:01	799秒	微信	N/A	139.207.210.18(四川-成都)	女	35	本科	药学	8	9	其他〖成都〗	8	1	6	15	药物临床试验	高级CRA	申办方	中资	在药企工作	(跳过)	销售	10~20万	40~50小时	3~7天	几乎不出差（3天以下）	15	3	1	0	1	1	2-3天	2-3天	每周	每周	3	1	1	较少的项目入组困难（15~40%的项目）	80	100	100	100	80%~100%（每个受试者的情况都清楚，包括每个受试者研究进展、试验组别）	85	研究者不配合┋研究者GCP意识不充分┋机构等管理部门流程不清晰、可操作性差┋机构等管理部门人员不配合、效率低┋医院给予监查办公环境差	公司针对项目培训不够┋时间不够，工作量太大
71	2022/5/17 8:47:34	731秒	微信	N/A	183.69.238.235(重庆-重庆)	女	29	本科	药学	1.5	1.5	驻家办公	2.5	1	0	5	药物临床试验	初级CRA	申办方	中外合资	在药企工作	(跳过)	销售	10~20万	40~50小时	几乎不出差（3天以下）	几乎不出差（3天以下）	2	4	1	1	1	1	1”2周	1月	3月	1月	2	1	1	大概一半的项目入组困难（40~60%的项目）	100	100	90	95	80%~100%（每个受试者的情况都清楚，包括每个受试者研究进展、试验组别）	90	研究者GCP意识不充分┋机构等管理部门流程不清晰、可操作性差┋医院给予监查办公环境差	公司针对项目培训不够┋时间不够，工作量太大
72	2022/5/17 8:54:53	547秒	微信	N/A	222.216.19.145(广西-南宁)	女	30	本科	药学	7	4	驻家办公	4年	2	4	15	药物临床试验	项目组长/经理	申办方	中资	毕业就做CRA	(跳过)	(跳过)	20~30万	40~50小时	几乎不出差（3天以下）	几乎不出差（3天以下）	1	4	1	0	1	2	一星期	一个月	一个月	一个月	2	2	1	大概一半的项目入组困难（40~60%的项目）	90	95	95	100	60%~80%（清楚各个受试者阶段，不清楚各个受试者具体信息）	90	研究者不配合┋研究者GCP意识不充分┋机构等管理部门流程不清晰、可操作性差┋机构等管理部门人员不配合、效率低	公司针对项目培训不够┋公司管理、运行效率较低
73	2022/5/17 8:58:46	587秒	微信	N/A	106.32.16.17(贵州-遵义)	女	27	本科	其他〖预防〗	3	3	其他〖贵阳〗	3	1	1	7	药物临床试验	中级CRA	申办方	中外合资	CRC	(跳过)	(跳过)	10万以下	40~50小时	几乎不出差（3天以下）	3~7天	22	5	1	2	0	2	医院办公	医院办公	医院办公	医院办公	3	2	1	较少的项目入组困难（15~40%的项目）	90	90	90	90	80%~100%（每个受试者的情况都清楚，包括每个受试者研究进展、试验组别）	90	医院给予监查办公环境差	时间不够，工作量太大
74	2022/5/17 9:01:18	676秒	微信	N/A	39.144.138.183(四川-未知)	女	26	本科	护理	0.5	0.5	其他〖成都〗	0.5	4	9	1	药物临床试验	初级CRA	申办方	中资	CRC	(跳过)	(跳过)	10~20万	40~50小时	疫情后才入职做CRA	几乎不出差（3天以下）	16	1	0	1	1	0	1	2	2	1	2	1	1	大概一半的项目入组困难（40~60%的项目）	100	100	100	50	80%~100%（每个受试者的情况都清楚，包括每个受试者研究进展、试验组别）	80	研究者GCP意识不充分┋机构等管理部门流程不清晰、可操作性差┋机构等管理部门人员不配合、效率低┋医院给予监查办公环境差	公司针对项目培训不够┋上层监管不到位┋时间不够，工作量太大┋公司管理、运行效率较低
75	2022/5/17 9:07:02	617秒	微信	N/A	120.228.2.16(湖南-长沙)	女	23	本科	护理	刚入职	刚入职	驻家办公	1.9年	1	0	4	药物临床试验	中级CRA	申办方	中资	CRC	(跳过)	(跳过)	10~20万	40小时以内	几乎不出差（3天以下）	几乎不出差（3天以下）	暂未开始监查	4	2	0	0	2	一个月2 3次	无入组项目	无随访项目	1月一次	1	1	1	否，几乎未面临（15%以下的项目）	80	80	80	80	30%~60%（清楚目前入组多少例数，但不清楚各个受试者阶段）	75	研究者GCP意识不充分┋医院给予监查办公环境差	公司针对项目培训不够
76	2022/5/17 9:29:08	571秒	微信	N/A	171.109.66.211(广西-百色)	女	27	本科	药学	1.5	1.5	驻家办公	1.5	1	05	5	药物临床试验	初级CRA	申办方	中外合资	CRC	(跳过)	(跳过)	10万以下	40~50小时	几乎不出差（3天以下）	几乎不出差（3天以下）	4	5	3	1	0	0	1-3周1次	1月	1月	视工作量而定	4	2	1	较少的项目入组困难（15~40%的项目）	50	85	90	NA	60%~80%（清楚各个受试者阶段，不清楚各个受试者具体信息）	70	机构等管理部门人员不配合、效率低	时间不够，工作量太大
77	2022/5/17 9:40:46	476秒	微信	N/A	120.228.92.35(湖南-长沙)	男	31	本科	药学	9	3	驻家办公	4	4	2	15	药物临床试验	项目组长/经理	申办方	中资	毕业就做CRA	(跳过)	(跳过)	30~50万	50~60小时	几乎不出差（3天以下）	几乎不出差（3天以下）	5	1	0	1	0	0	1个月	1月	1月	1月	83	32	24	大概一半的项目入组困难（40~60%的项目）	95	95	95	80	60%~80%（清楚各个受试者阶段，不清楚各个受试者具体信息）	85	研究者不配合┋机构等管理部门人员不配合、效率低┋医院给予监查办公环境差	时间不够，工作量太大┋公司管理、运行效率较低
78	2022/5/17 15:05:08	315秒	微信	N/A	171.88.149.83(四川-成都)	女	24	本科	药学	1	1	其他〖成都〗	泰格	1	0	7	上市后临床验证	初级CRA	CRO	中外合资	毕业就做CRA	(跳过)	(跳过)	10万以下	40小时以内	几乎不出差（3天以下）	几乎不出差（3天以下）	6	7	2	4	0	1	15天	一个月	2个月	0	11	2	1	较少的项目入组困难（15~40%的项目）	70%	80%	80%	80%	80%~100%（每个受试者的情况都清楚，包括每个受试者研究进展、试验组别）	70	研究者不配合┋研究者GCP意识不充分┋机构等管理部门流程不清晰、可操作性差┋机构等管理部门人员不配合、效率低┋医院给予监查办公环境差	公司针对项目培训不够┋上层监管不到位┋时间不够，工作量太大┋公司管理、运行效率较低
79	2022/5/17 16:58:53	470秒	微信	N/A	113.226.151.232(辽宁-大连)	女	32	本科	药学	4	6	驻家办公	6	1	0	7	药物临床试验	高级CRA	申办方	外资	在医院工作	行政后勤	(跳过)	20~30万	50~60小时	7~14天	几乎不出差（3天以下）	10	3	1	0	1	1	根据情况，不定期	1个半月一次	2-3个月一次	不定期	4	3	3	大部分项目入组困难（60~85%的项目）	60	70	无	20	60%~80%（清楚各个受试者阶段，不清楚各个受试者具体信息）	70	机构等管理部门流程不清晰、可操作性差┋机构等管理部门人员不配合、效率低┋医院给予监查办公环境差	时间不够，工作量太大┋公司管理、运行效率较低
80	2022/5/17 17:02:45	597秒	微信	N/A	139.226.155.6(上海-上海)	女	32	本科	药学	6	2	北京	2	2	3	7	药物临床试验	高级CRA	申办方	外资	在药企工作	(跳过)	行政管理等	20~30万	40~50小时	7~14天	3~7天	6	2	1	1	0	0	按需	4周	6周	8周	6	3	1	大部分项目入组困难（60~85%的项目）	80	95	95	60	80%~100%（每个受试者的情况都清楚，包括每个受试者研究进展、试验组别）	90	研究者GCP意识不充分┋机构等管理部门流程不清晰、可操作性差┋医院给予监查办公环境差	公司针对项目培训不够
81	2022/5/17 17:21:45	932秒	微信	N/A	121.229.220.122(江苏-南京)	男	32	本科	生物	5年	1年	驻家办公	3年	3	5	13	药物临床试验	初级CRA	CRO	外资	CRC	(跳过)	(跳过)	10~20万	40小时以内	7~14天	几乎不出差（3天以下）	1	6	2	2	0	2	1个月	1个月	2个月	1个月	5	5	2	大概一半的项目入组困难（40~60%的项目）	80	95	100	100	80%~100%（每个受试者的情况都清楚，包括每个受试者研究进展、试验组别）	80	研究者GCP意识不充分┋机构等管理部门流程不清晰、可操作性差┋医院给予监查办公环境差	时间不够，工作量太大
82	2022/5/17 17:45:56	667秒	微信	N/A	36.106.158.119(天津-天津)	女	31	硕士	药学	5年	3年	驻家办公	3年	3	0	15	药物临床试验	中级CRA	CRO	外资	统计相关工作	(跳过)	(跳过)	20~30万	40~50小时	7~14天	几乎不出差（3天以下）	10	4	1	1	1	1	2到3月一次	四周到六周	四周到六周	1个月一次	5	4	4	否，几乎未面临（15%以下的项目）	60	80	90	95	60%~80%（清楚各个受试者阶段，不清楚各个受试者具体信息）	80	研究者GCP意识不充分┋机构等管理部门流程不清晰、可操作性差┋医院给予监查办公环境差	上层监管不到位┋时间不够，工作量太大
83	2022/5/17 20:49:02	644秒	微信	N/A	171.223.63.1(四川-成都)	女	29	本科	药学	1.5	1.5	其他〖成都〗	1.5	1	3	4	药物临床试验	初级CRA	申办方	中资	CRC	(跳过)	(跳过)	10~20万	40~50小时	14~21天	7~14天	15	4	1	1	1	1	根据项目进度定	4周	6-8周	根据项目进度定	3	2	2	较少的项目入组困难（15~40%的项目）	90	100	100	100	80%~100%（每个受试者的情况都清楚，包括每个受试者研究进展、试验组别）	85	研究者GCP意识不充分	时间不够，工作量太大
84	2022/5/18 11:54:46	1165秒	微信	N/A	116.227.97.151(上海-上海)	女	30	本科	药学	4年	1年2个月	上海	6个月	3	2	10	药物临床试验	中级CRA	CRO	外资	在药企工作	(跳过)	销售	20~30万	40~50小时	3~7天	3~7天	100	5	1	4	0	0	无CRC平均一周一次有CRC平均两周一次	1月1次	2月一次	根据项目数据清理的情况而定	6	3	3	大概一半的项目入组困难（40~60%的项目）	50	80	70	60	80%~100%（每个受试者的情况都清楚，包括每个受试者研究进展、试验组别）	80	机构等管理部门流程不清晰、可操作性差┋机构等管理部门人员不配合、效率低┋医院给予监查办公环境差	公司针对项目培训不够┋上层监管不到位
85	2022/5/18 14:42:56	667秒	微信	N/A	61.143.46.178(广东-珠海)	男	26	本科	医学	3	1年	其他〖成都〗	2年	2	3	15	药物临床试验	中级CRA	申办方	中资	毕业就做CRA	(跳过)	(跳过)	10~20万	50~60小时	7~14天	3~7天	9	4	3	2	1	1	启动前去	1个月	2个月	管中心的时候按需要去	4	4	3	大概一半的项目入组困难（40~60%的项目）	80	90	90	30	60%~80%（清楚各个受试者阶段，不清楚各个受试者具体信息）	85	研究者GCP意识不充分┋机构等管理部门流程不清晰、可操作性差	时间不够，工作量太大
86	2022/5/18 14:59:55	707秒	微信	N/A	117.136.63.81(四川-成都)	女	29	本科	护理	2.5年	1年	其他〖成都〗	1.5年	2	1	9	药物临床试验	初级CRA	申办方	中资	CRC	(跳过)	(跳过)	10~20万	40~50小时	7~14天	7~14天	10-15天	3	0	2	0	1	2周	2周	1个月	1个月	1	1	1	大概一半的项目入组困难（40~60%的项目）	60	90	100	100	80%~100%（每个受试者的情况都清楚，包括每个受试者研究进展、试验组别）	95	研究者GCP意识不充分┋医院给予监查办公环境差	公司针对项目培训不够┋上层监管不到位┋公司管理、运行效率较低
87	2022/5/18 16:16:30	596秒	微信	N/A	101.207.142.171(四川-成都)	女	26	本科	护理	半年	半年	其他〖成都〗	半年	1	0	8	药物临床试验	初级CRA	CRO	中外合资	CRC	(跳过)	(跳过)	10~20万	40~50小时	疫情后才入职做CRA	3~7天	3	6	3	2	0	1	一个月	一个月	一个月	一个月	5	3	3	大部分项目入组困难（60~85%的项目）	70	75	75	80	80%~100%（每个受试者的情况都清楚，包括每个受试者研究进展、试验组别）	70	研究者GCP意识不充分┋机构等管理部门流程不清晰、可操作性差┋机构等管理部门人员不配合、效率低┋医院给予监查办公环境差	公司针对项目培训不够┋时间不够，工作量太大
88	2022/5/18 17:29:51	440秒	微信	N/A	39.144.137.213(四川-成都)	女	28	本科	医学	1	1	上海	1.5年	1	4	4	药物临床试验	初级CRA	CRO	中外合资	在医院工作	护士	(跳过)	10~20万	40~50小时	3~7天	3~7天	3	3	1	1	1	0	0	2个月	2个月	4个月	2	2	2	大概一半的项目入组困难（40~60%的项目）	60	80	80	80	60%~80%（清楚各个受试者阶段，不清楚各个受试者具体信息）	70	研究者不配合┋研究者GCP意识不充分┋机构等管理部门流程不清晰、可操作性差┋机构等管理部门人员不配合、效率低┋医院给予监查办公环境差	公司针对项目培训不够┋上层监管不到位┋时间不够，工作量太大┋公司管理、运行效率较低
89	2022/5/18 17:57:54	623秒	微信	N/A	171.210.51.213(四川-绵阳)	女	30	本科	医学	1.5年	1.5年	驻家办公	1.5年	1	3	7	药物临床试验	初级CRA	申办方	中外合资	CRC	(跳过)	(跳过)	10~20万	50~60小时	14~21天	7~14天	10	6	1	3	3	2	3周	2-3周	2-3周	4周	5	4	1	较少的项目入组困难（15~40%的项目）	70	90	90	60	80%~100%（每个受试者的情况都清楚，包括每个受试者研究进展、试验组别）	75	研究者GCP意识不充分┋医院给予监查办公环境差	时间不够，工作量太大
90	2022/5/18 19:34:34	421秒	微信	N/A	111.196.242.44(北京-北京)	女	27	本科	护理	1.5	1.5	北京	1.5	1	1	4	药物临床试验	初级CRA	CRO	中资	在医院工作	护士	(跳过)	10~20万	40~50小时	7~14天	3~7天	4	2	0	2	0	0	0	4周	4周	0	4	2	2	大概一半的项目入组困难（40~60%的项目）	50	100	100	30	80%~100%（每个受试者的情况都清楚，包括每个受试者研究进展、试验组别）	90	研究者GCP意识不充分┋医院给予监查办公环境差	公司针对项目培训不够┋时间不够，工作量太大┋公司管理、运行效率较低
91	2022/5/18 19:36:26	472秒	微信	N/A	39.144.190.37(湖南-长沙)	女	22	本科	药学	1年	1年	驻家办公	1年	1	0	10	医疗器械临床试验	初级CRA	CRO	中资	毕业就做CRA	(跳过)	(跳过)	10万以下	50~60小时	7~14天	7~14天	9	8	1	5	1	1	节点去	两周	一个月	两周	8	4	3	大概一半的项目入组困难（40~60%的项目）	20	90	80	90	30%~60%（清楚目前入组多少例数，但不清楚各个受试者阶段）	60	研究者不配合┋研究者GCP意识不充分┋机构等管理部门人员不配合、效率低┋医院给予监查办公环境差	公司针对项目培训不够
92	2022/5/18 19:37:30	435秒	微信	N/A	222.90.143.186(陕西-西安)	女	23	本科	护理	2	接近一年	驻家办公	1年多	2	0	18	医疗器械临床试验	中级CRA	CRO	中资	毕业就做CRA	(跳过)	(跳过)	30~50万	50~60小时	7~14天	7~14天	10	8	4	2	1	1	随叫随到	1个月，按照入组情况定	1个月	2个月	7	6	4	大概一半的项目入组困难（40~60%的项目）	70	90	80	70	60%~80%（清楚各个受试者阶段，不清楚各个受试者具体信息）	65	研究者GCP意识不充分┋机构等管理部门流程不清晰、可操作性差┋机构等管理部门人员不配合、效率低┋医院给予监查办公环境差	公司针对项目培训不够┋上层监管不到位┋时间不够，工作量太大┋公司管理、运行效率较低
93	2022/5/18 19:51:19	313秒	微信	N/A	117.136.83.111(湖北-武汉)	女	25	本科	护理	3	1	北京	2	3	1	18	医疗器械临床试验	中级CRA	申办方	外资	毕业就做CRA	(跳过)	(跳过)	20~30万	50~60小时	14~21天	3~7天	5	6	1	1	1	4	0	1	1	1	10	6	5	较少的项目入组困难（15~40%的项目）	80	90	90	90	80%~100%（每个受试者的情况都清楚，包括每个受试者研究进展、试验组别）	80	医院给予监查办公环境差	时间不够，工作量太大
94	2022/5/18 19:57:22	578秒	微信	N/A	101.204.67.36(四川-成都)	女	24	本科	护理	1年	迈迪思创	驻家办公	1年	1	1	4	医疗器械临床试验	初级CRA	CRO	中资	在医院工作	护士	(跳过)	10万以下	40~50小时	疫情后才入职做CRA	几乎不出差（3天以下）	15	4	0	1	3	2	1周	1周	1周	1周	3	2	2	否，几乎未面临（15%以下的项目）	50	80	90	100	60%~80%（清楚各个受试者阶段，不清楚各个受试者具体信息）	50	机构等管理部门流程不清晰、可操作性差┋医院给予监查办公环境差	时间不够，工作量太大
95	2022/5/18 20:01:33	374秒	微信	N/A	223.104.67.86(广东-广州)	男	28	本科	其他〖制药工程〗	3	1年	广州	1.5年	3	2	10	药物临床试验	中级CRA	CRO	中资	CRC	(跳过)	(跳过)	10~20万	40~50小时	几乎不出差（3天以下）	几乎不出差（3天以下）	10	6	0	6	0	0	0	1	2	2	1	3	3	大概一半的项目入组困难（40~60%的项目）	30	60	80	50	60%~80%（清楚各个受试者阶段，不清楚各个受试者具体信息）	50	研究者不配合	时间不够，工作量太大
96	2022/5/18 20:04:38	712秒	微信	N/A	223.104.41.179(北京-北京)	女	25	本科	其他〖制药工程〗	3	3	驻家办公	3	1	515	15	医疗器械临床试验	项目组长/经理	CRO	中资	毕业就做CRA	(跳过)	(跳过)	10~20万	60小时以上	14~21天	3~7天	5	6	2	4	4	0	3周	2周	1个月	2周	35	21	10	大概一半的项目入组困难（40~60%的项目）	80	90	100	100	60%~80%（清楚各个受试者阶段，不清楚各个受试者具体信息）	80	研究者不配合┋研究者GCP意识不充分┋机构等管理部门流程不清晰、可操作性差┋机构等管理部门人员不配合、效率低	时间不够，工作量太大
97	2022/5/18 20:05:06	619秒	微信	N/A	117.175.49.87(四川-成都)	女	27	本科	医学	5个月	5个月	其他〖成都〗	5个月	1	0	4	药物临床试验	初级CRA	申办方	中资	CRC	(跳过)	(跳过)	10万以下	40~50小时	疫情后才入职做CRA	3~7天	7	4	1	0	1	2	每周	NA	1个月	1个月	4	3	1	否，几乎未面临（15%以下的项目）	90	NA	60	60	60%~80%（清楚各个受试者阶段，不清楚各个受试者具体信息）	85	研究者GCP意识不充分┋机构等管理部门流程不清晰、可操作性差┋机构等管理部门人员不配合、效率低┋医院给予监查办公环境差	公司针对项目培训不够┋时间不够，工作量太大┋公司管理、运行效率较低
98	2022/5/18 20:05:43	374秒	微信	N/A	112.64.60.46(上海-上海)	女	30	硕士	药学	1	1	上海	1	1	1	1	药物临床试验	初级CRA	申办方	外资	毕业就做CRA	(跳过)	(跳过)	10~20万	40小时以内	3~7天	3~7天	3	1	1	1	1	1	1个月	按访视	按访视	按实际	3	3	3	较少的项目入组困难（15~40%的项目）	90	90	90	90	60%~80%（清楚各个受试者阶段，不清楚各个受试者具体信息）	70	研究者GCP意识不充分┋机构等管理部门流程不清晰、可操作性差	公司针对项目培训不够┋上层监管不到位┋时间不够，工作量太大┋公司管理、运行效率较低
99	2022/5/18 20:06:27	630秒	微信	N/A	139.204.132.62(四川-乐山)	女	28	本科	医学	1年	1年	其他〖成都〗	1年	1	0	5	药物临床试验	初级CRA	CRO	中外合资	在医院工作	医技岗位	(跳过)	10~20万	50~60小时	7~14天	3~7天	14	5	4	2	2	0	一般不拜访，CRC协助，必要才去中心	一个项目基本1.5个月	一个季度	暂未涉及	3	2	1	较少的项目入组困难（15~40%的项目）	70	90	90	90	60%~80%（清楚各个受试者阶段，不清楚各个受试者具体信息）	80	研究者GCP意识不充分┋机构等管理部门流程不清晰、可操作性差┋机构等管理部门人员不配合、效率低┋医院给予监查办公环境差	时间不够，工作量太大┋公司管理、运行效率较低
100	2022/5/18 20:08:08	304秒	微信	N/A	223.104.67.54(广东-广州)	女	28	本科	其他〖制药工程〗	3.5	3.5	驻家办公	3.5	1	0	5	药物临床试验	中级CRA	CRO	外资	毕业就做CRA	(跳过)	(跳过)	10~20万	40~50小时	几乎不出差（3天以下）	几乎不出差（3天以下）	0	3	2	0	0	0	无	1个月	1个月	1个月	10	4	2	较少的项目入组困难（15~40%的项目）	80	50	50	50	30%~60%（清楚目前入组多少例数，但不清楚各个受试者阶段）	50	机构等管理部门人员不配合、效率低┋医院给予监查办公环境差	公司针对项目培训不够┋上层监管不到位┋时间不够，工作量太大┋公司管理、运行效率较低
101	2022/5/18 20:08:16	809秒	微信	N/A	117.143.102.37(上海-上海)	女	27	本科	护理	1	1	上海	1	1	0	5	药物临床试验	初级CRA	CRO	中资	CRC	(跳过)	(跳过)	10~20万	50~60小时	几乎不出差（3天以下）	几乎不出差（3天以下）	8-12	5	1	2	1	1	2周	根据监查频率	根据监查频率调整	根据工作安排	4	2	2	大部分项目入组困难（60~85%的项目）	70	95	95	100	80%~100%（每个受试者的情况都清楚，包括每个受试者研究进展、试验组别）	80	研究者不配合┋研究者GCP意识不充分┋机构等管理部门流程不清晰、可操作性差┋机构等管理部门人员不配合、效率低┋医院给予监查办公环境差	公司针对项目培训不够┋时间不够，工作量太大┋公司管理、运行效率较低
102	2022/5/18 20:11:05	984秒	微信	N/A	171.218.19.179(四川-成都)	女	27	本科	生物	0.5	3个月	其他〖成都〗	3个月	1	0	3	药物临床试验	初级CRA	申办方	中资	CRC	(跳过)	(跳过)	10万以下	40~50小时	3~7天	3~7天	10	3	1	1	1	0	2周	4周	4周	NA	3	2	1	否，几乎未面临（15%以下的项目）	70	90	80	NA	80%~100%（每个受试者的情况都清楚，包括每个受试者研究进展、试验组别）	80	机构等管理部门人员不配合、效率低	公司针对项目培训不够┋时间不够，工作量太大
103	2022/5/18 20:14:05	1439秒	微信	N/A	122.192.14.161(江苏-南京)	男	25	本科	药学	1年	1年	驻家办公	一年	1	3	12个	医疗器械临床试验	中级CRA	CRO	中资	在药企工作	(跳过)	研发	10万以下	40小时以内	3~7天	几乎不出差（3天以下）	7天	10	7	6	1	3	1个月	2周	两周	1周	10	6	4	较少的项目入组困难（15~40%的项目）	60	80	70	80	80%~100%（每个受试者的情况都清楚，包括每个受试者研究进展、试验组别）	70	研究者不配合┋机构等管理部门流程不清晰、可操作性差┋机构等管理部门人员不配合、效率低┋医院给予监查办公环境差	公司针对项目培训不够┋时间不够，工作量太大
104	2022/5/18 20:14:27	532秒	手机提交	直接访问	223.166.107.102(上海-上海)	女	32	大专	医学	2	2	上海	2	1	1	3	药物临床试验	初级CRA	CRO	中资	在医院工作	医技岗位	(跳过)	10~20万	40~50小时	7~14天	7~14天	15	2	1	1	0	0	2周	1周	1月	2周	4	4	2	大概一半的项目入组困难（40~60%的项目）	80	80	80	88	80%~100%（每个受试者的情况都清楚，包括每个受试者研究进展、试验组别）	80	研究者GCP意识不充分┋机构等管理部门流程不清晰、可操作性差	上层监管不到位┋时间不够，工作量太大
105	2022/5/18 20:17:47	777秒	微信	N/A	117.22.203.171(陕西-西安)	男	36	硕士	生物	8	1年	驻家办公	3年	4	4	20	药物临床试验	项目组长/经理	申办方	中资	毕业就做CRA	(跳过)	(跳过)	30~50万	40小时以内	14~21天	7~14天	15	2	1	0	0	1	不定时	每月	每月	不定时	8	6	4	大概一半的项目入组困难（40~60%的项目）	80	95	95	95	80%~100%（每个受试者的情况都清楚，包括每个受试者研究进展、试验组别）	96	研究者GCP意识不充分┋机构等管理部门流程不清晰、可操作性差┋医院给予监查办公环境差	公司针对项目培训不够┋上层监管不到位┋公司管理、运行效率较低
106	2022/5/18 20:31:06	639秒	微信	N/A	171.219.97.136(四川-成都)	女	29	本科	护理	4.5	4.5	其他〖成都〗	4.5	1	3	大于40个	医疗器械临床试验	高级CRA	CRO	中外合资	CRC	(跳过)	(跳过)	10~20万	40~50小时	几乎不出差（3天以下）	几乎不出差（3天以下）	7	5	1	1	2	0	按需	2周一次	1个月1次，特殊沟通情况除外	按需	3	1	1	较少的项目入组困难（15~40%的项目）	80	95	95	95	80%~100%（每个受试者的情况都清楚，包括每个受试者研究进展、试验组别）	85	研究者不配合┋研究者GCP意识不充分┋机构等管理部门流程不清晰、可操作性差┋机构等管理部门人员不配合、效率低┋医院给予监查办公环境差	公司针对项目培训不够┋时间不够，工作量太大
107	2022/5/18 20:37:46	542秒	微信	N/A	111.199.86.64(北京-北京)	女	25	本科	生物	3	1.5y	北京	1.5y	2	1	9	药物临床试验	中级CRA	申办方	外资	毕业就做CRA	(跳过)	(跳过)	10~20万	40~50小时	3~7天	几乎不出差（3天以下）	5	6	1	1	2	2	有需要的话	dynamic monitor	16w	有需要的话	6	4	4	几乎所有项目都入组困难（85%以上的项目）	60	80	70	60	80%~100%（每个受试者的情况都清楚，包括每个受试者研究进展、试验组别）	80	研究者不配合┋研究者GCP意识不充分┋机构等管理部门流程不清晰、可操作性差┋机构等管理部门人员不配合、效率低┋医院给予监查办公环境差	时间不够，工作量太大┋公司管理、运行效率较低
108	2022/5/18 20:43:10	671秒	微信	N/A	125.122.68.245(浙江-杭州)	男	27	本科	药学	4	1.5	其他〖杭州〗	2.5	2	2	20	医疗器械临床试验	中级CRA	CRO	中外合资	其他〖实验室〗	(跳过)	(跳过)	10~20万	50~60小时	几乎不出差（3天以下）	几乎不出差（3天以下）	10	11	2	4	2	3	1月	2周	1月	2月	5	2	1	较少的项目入组困难（15~40%的项目）	60	90	95	80	60%~80%（清楚各个受试者阶段，不清楚各个受试者具体信息）	85	研究者不配合┋研究者GCP意识不充分┋机构等管理部门流程不清晰、可操作性差┋医院给予监查办公环境差	时间不够，工作量太大
109	2022/5/18 20:44:58	673秒	微信	N/A	223.104.9.130(四川-成都)	女	25	本科	药学	半年	1年	其他〖成都〗	1年	1	0	12	医疗器械临床试验	初级CRA	CRO	中外合资	在药企工作	(跳过)	研发	10万以下	40小时以内	几乎不出差（3天以下）	几乎不出差（3天以下）	6天	10	6	2	0	2	1月1次	每月2次	每月1次	NA	3	3	3	大概一半的项目入组困难（40~60%的项目）	60	80	80	40	80%~100%（每个受试者的情况都清楚，包括每个受试者研究进展、试验组别）	80	研究者不配合┋研究者GCP意识不充分┋机构等管理部门人员不配合、效率低┋医院给予监查办公环境差	时间不够，工作量太大
110	2022/5/18 20:49:27	624秒	微信	N/A	101.88.51.159(上海-上海)	男	30	本科	药学	3	3	上海	2	2	2	2	药物临床试验	高级CRA	申办方	外资	在药企工作	(跳过)	销售	30~50万	40小时以内	3~7天	14~21天	3	4	1	1	1	1	1	1	1	1	5	3	2	大概一半的项目入组困难（40~60%的项目）	100	100	100	100	30%以下（只清楚基本情况，如：知道处于筛选入组中，不清楚目前入组多少例数）	100	机构等管理部门人员不配合、效率低┋医院给予监查办公环境差	公司针对项目培训不够┋上层监管不到位┋时间不够，工作量太大┋公司管理、运行效率较低
111	2022/5/18 20:55:33	456秒	微信	N/A	221.216.116.154(北京-北京)	男	25	本科	药学	2	2	北京	2年	1	0	4	医疗器械临床试验	高级CRA	CRO	中资	在药企工作	(跳过)	研发	10万以下	50~60小时	几乎不出差（3天以下）	几乎不出差（3天以下）	5	10	1	5	3	1	一周	一月	一月	一月	6	1	1	较少的项目入组困难（15~40%的项目）	50	70	70	70	60%~80%（清楚各个受试者阶段，不清楚各个受试者具体信息）	50	研究者不配合┋研究者GCP意识不充分┋机构等管理部门流程不清晰、可操作性差┋机构等管理部门人员不配合、效率低┋医院给予监查办公环境差	时间不够，工作量太大┋公司管理、运行效率较低
112	2022/5/18 20:57:42	447秒	微信	N/A	112.64.0.77(上海-上海)	女	28	本科	护理	1年	1年	上海	3年	4	1	9	药物临床试验	初级CRA	申办方	中资	在医院工作	护士	(跳过)	10~20万	40小时以内	几乎不出差（3天以下）	几乎不出差（3天以下）	5	4	1	1	1	1	7	30	30	30	3	1	1	大概一半的项目入组困难（40~60%的项目）	30	80	80	10	80%~100%（每个受试者的情况都清楚，包括每个受试者研究进展、试验组别）	60	研究者不配合┋研究者GCP意识不充分┋机构等管理部门流程不清晰、可操作性差┋机构等管理部门人员不配合、效率低┋医院给予监查办公环境差	上层监管不到位┋时间不够，工作量太大┋公司管理、运行效率较低
113	2022/5/18 21:02:17	640秒	微信	N/A	39.144.105.253(北京-北京)	男	30	硕士	药学	4	3个月	上海	3年	2	6	18	药物临床试验	高级CRA	申办方	中资	在药企工作	(跳过)	研发	30~50万	40小时以内	7~14天	7~14天	10	1	1	0	0	0	没有固定要求	一般一个月一次	没有固定要求	没有固定要求	8	7	7	大部分项目入组困难（60~85%的项目）	70	90	100	100	80%~100%（每个受试者的情况都清楚，包括每个受试者研究进展、试验组别）	80分	研究者不配合┋研究者GCP意识不充分┋机构等管理部门流程不清晰、可操作性差┋机构等管理部门人员不配合、效率低┋医院给予监查办公环境差	公司针对项目培训不够┋时间不够，工作量太大┋公司管理、运行效率较低
114	2022/5/18 21:03:42	570秒	微信	N/A	183.220.73.29(四川-成都)	女	25	本科	药学	4	3	驻家办公	3	2	0	35	药物临床试验	中级CRA	CRO	外资	毕业就做CRA	(跳过)	(跳过)	20~30万	40~50小时	7~14天	3~7天	7	2	0	1	0	1	从未	2个月	2个月	按需	5	5	5	大概一半的项目入组困难（40~60%的项目）	90	90	100	30	60%~80%（清楚各个受试者阶段，不清楚各个受试者具体信息）	80	研究者GCP意识不充分┋机构等管理部门流程不清晰、可操作性差┋机构等管理部门人员不配合、效率低┋医院给予监查办公环境差	时间不够，工作量太大┋公司管理、运行效率较低
115	2022/5/18 21:04:57	282秒	微信	N/A	171.93.187.141(四川-成都)	男	31	本科	药学	6	6	驻家办公	6	1	2	2	药物临床试验	中级CRA	申办方	中外合资	毕业就做CRA	(跳过)	(跳过)	20~30万	50~60小时	3~7天	3~7天	15	2	2	0	0	0	15	15	15	15	5	3	1	否，几乎未面临（15%以下的项目）	80	80	80	80	30%以下（只清楚基本情况，如：知道处于筛选入组中，不清楚目前入组多少例数）	80	研究者不配合┋机构等管理部门人员不配合、效率低	公司针对项目培训不够┋上层监管不到位
116	2022/5/18 21:16:33	534秒	微信	N/A	139.227.19.104(上海-上海)	男	28	本科	药学	3	1.5	驻家办公	26个月	2	0	9	药物临床试验	中级CRA	申办方	中外合资	在药企工作	(跳过)	研发	10~20万	40~50小时	几乎不出差（3天以下）	几乎不出差（3天以下）	18	4	1	1	1	1	2周	1周	1个月	3周	6	1	1	大概一半的项目入组困难（40~60%的项目）	30	80	80	100	80%~100%（每个受试者的情况都清楚，包括每个受试者研究进展、试验组别）	85	研究者GCP意识不充分┋机构等管理部门流程不清晰、可操作性差	时间不够，工作量太大
117	2022/5/18 21:42:57	521秒	微信	N/A	39.144.138.180(四川-未知)	女	23	本科	药学	2	3个月	其他〖成都〗	1..5年	2	0	6	药物临床试验	初级CRA	CRO	中资	毕业就做CRA	(跳过)	(跳过)	10万以下	60小时以上	3~7天	3~7天	4	6	1	0	1	3	。	。	1	1	4	1	1	较少的项目入组困难（15~40%的项目）	80	95	95	95	80%~100%（每个受试者的情况都清楚，包括每个受试者研究进展、试验组别）	90	机构等管理部门流程不清晰、可操作性差	时间不够，工作量太大
118	2022/5/18 21:51:24	499秒	微信	N/A	36.157.232.31(湖南-衡阳)	男	28	本科	其他〖制药工程〗	2.5	1年	驻家办公	1.5	2	5	25	医疗器械临床试验	高级CRA	CRO	中资	其他〖药代〗	(跳过)	(跳过)	10~20万	60小时以上	14~21天	14~21天	15	9	8	7	0	1	15天	1月/次	NA	半个月	6	4	2	较少的项目入组困难（15~40%的项目）	90	90	90	90	60%~80%（清楚各个受试者阶段，不清楚各个受试者具体信息）	70	机构等管理部门流程不清晰、可操作性差┋机构等管理部门人员不配合、效率低	公司针对项目培训不够┋时间不够，工作量太大┋公司管理、运行效率较低
119	2022/5/18 22:12:30	579秒	微信	N/A	49.86.211.41(江苏-扬州)	女	30	本科	药学	2	1	其他〖南京〗	一周	2	1	4	药物临床试验	初级CRA	申办方	中资	毕业就做CRA	(跳过)	(跳过)	10~20万	40~50小时	7~14天	3~7天	3-5	6	2	4	4	1	1个月	1个月	1个月	2-3个月	4	4	2	大概一半的项目入组困难（40~60%的项目）	80	100	90	50	80%~100%（每个受试者的情况都清楚，包括每个受试者研究进展、试验组别）	80	研究者不配合┋研究者GCP意识不充分┋机构等管理部门流程不清晰、可操作性差┋机构等管理部门人员不配合、效率低┋医院给予监查办公环境差	公司针对项目培训不够┋上层监管不到位┋时间不够，工作量太大┋公司管理、运行效率较低
120	2022/5/18 22:22:21	339秒	微信	N/A	171.214.162.165(四川-成都)	男	30	博士	药学	5	5	其他〖成都〗	5	1	5	8	上市后临床验证	项目组长/经理	CRO	外资	毕业就做CRA	(跳过)	(跳过)	30~50万	50~60小时	3~7天	3~7天	10	2	2	2	5	3	2	5	9	6	2	2	2	否，几乎未面临（15%以下的项目）	1	8	9	8	60%~80%（清楚各个受试者阶段，不清楚各个受试者具体信息）	100	研究者不配合	公司管理、运行效率较低
121	2022/5/18 22:32:11	514秒	微信	N/A	42.249.18.39(辽宁-沈阳)	女	27	本科	护理	3.5	0.5	其他〖沈阳〗	3年	2	4	16	药物临床试验	中级CRA	CRO	中资	在医院工作	护士	(跳过)	10~20万	40~50小时	14~21天	几乎不出差（3天以下）	21	3	0	1	0	2	1个月	1个月	1个月	1个月	5	3	3	大概一半的项目入组困难（40~60%的项目）	90	95	80	80	60%~80%（清楚各个受试者阶段，不清楚各个受试者具体信息）	85	研究者不配合┋研究者GCP意识不充分┋机构等管理部门流程不清晰、可操作性差┋机构等管理部门人员不配合、效率低	公司针对项目培训不够┋上层监管不到位┋时间不够，工作量太大┋公司管理、运行效率较低
122	2022/5/19 3:08:44	1032秒	微信	N/A	112.45.101.203(四川-成都)	男	46	硕士	医学	20年	元和创生	驻家办公	4年	8	4	26	BE/Ⅰ期试验	项目总监	CRO	中资	毕业就做CRA	(跳过)	(跳过)	30~50万	60小时以上	7~14天	3~7天	4	4	2	2	0	0	2周	1周	4周	6月	5	4	3	几乎所有项目都入组困难（85%以上的项目）	100	100	100	100	80%~100%（每个受试者的情况都清楚，包括每个受试者研究进展、试验组别）	80	研究者GCP意识不充分┋医院给予监查办公环境差	公司针对项目培训不够
123	2022/5/19 7:36:43	717秒	微信	N/A	182.148.22.35(四川-成都)	女	27	本科	药学	4	1	驻家办公	1年1月	4	2	13	药物临床试验	初级CRA	CRO	中资	毕业就做CRA	(跳过)	(跳过)	10万以下	40~50小时	几乎不出差（3天以下）	几乎不出差（3天以下）	20	6	1	4	0	1	看情况	1月	无	看情况	4	1	1	大概一半的项目入组困难（40~60%的项目）	60	95	0	100	80%~100%（每个受试者的情况都清楚，包括每个受试者研究进展、试验组别）	90	研究者GCP意识不充分┋机构等管理部门流程不清晰、可操作性差	公司针对项目培训不够┋时间不够，工作量太大
124	2022/5/19 8:51:09	830秒	微信	N/A	183.46.107.146(广东-汕头)	女	25	本科	药学	1年	1年	驻家办公	1年	1	1	8	医疗器械临床试验	初级CRA	CRO	中外合资	CRC	(跳过)	(跳过)	10~20万	40~50小时	几乎不出差（3天以下）	几乎不出差（3天以下）	20	7	3	1	2	1	一至两个月	一至两个月	一至两个月	一至两个月	6	2	2	大概一半的项目入组困难（40~60%的项目）	70	85	85	90	60%~80%（清楚各个受试者阶段，不清楚各个受试者具体信息）	85	研究者GCP意识不充分┋医院给予监查办公环境差	时间不够，工作量太大
125	2022/5/19 9:08:55	651秒	微信	N/A	222.182.194.170(重庆-重庆)	女	39	硕士	其他	5	1	其他〖重庆〗	2	3	5	10+	药物临床试验	项目组长/经理	CRO	中资	在药企工作	(跳过)	注册	20~30万	40~50小时	3~7天	3~7天	3	2	1	1	0	0	1月一次	1月2次	1月一次	1月一次	2	1	1	大概一半的项目入组困难（40~60%的项目）	90	100	100	100	80%~100%（每个受试者的情况都清楚，包括每个受试者研究进展、试验组别）	90	研究者GCP意识不充分┋机构等管理部门流程不清晰、可操作性差	公司针对项目培训不够
126	2022/5/19 9:11:37	598秒	微信	N/A	113.137.210.174(陕西-西安)	女	24	本科	护理	不到一年	2个月	其他〖西安〗	刚转行CRA 一共就入职两个月	1	0	1	药物临床试验	初级CRA	CRO	中资	在药企工作	(跳过)	行政管理等	10~20万	40小时以内	几乎不出差（3天以下）	几乎不出差（3天以下）	3	1	1	0	0	0	0	0	0	0	1	1	1	较少的项目入组困难（15~40%的项目）	80	50	50	20	30%~60%（清楚目前入组多少例数，但不清楚各个受试者阶段）	50	研究者不配合┋医院给予监查办公环境差	时间不够，工作量太大
127	2022/5/19 9:12:03	721秒	微信	N/A	112.17.247.166(浙江-未知)	女	30	本科	护理	4	4年	其他〖南京〗	4年	1	2	10个以上	医疗器械临床试验	高级CRA	CRO	中外合资	CRC	(跳过)	(跳过)	10~20万	60小时以上	7~14天	3~7天	8	7	2	1	1	3	每月2次	每月2次	每月1次	每月1次	4	2	2	大概一半的项目入组困难（40~60%的项目）	70	90	100	100	60%~80%（清楚各个受试者阶段，不清楚各个受试者具体信息）	80	医院给予监查办公环境差	时间不够，工作量太大
128	2022/5/19 9:15:27	909秒	微信	N/A	58.212.4.3(江苏-南京)	女	27	本科	护理	3	3	其他〖南京〗	3	1	2	16	医疗器械临床试验	项目组长/经理	CRO	中资	在医院工作	护士	(跳过)	10~20万	40~50小时	3~7天	几乎不出差（3天以下）	协助监查3天左右(当地)	5	2	3	0	0	按需	按需	按需	按需	20	10	5	大概一半的项目入组困难（40~60%的项目）	85	95	95	95	60%~80%（清楚各个受试者阶段，不清楚各个受试者具体信息）	85	研究者GCP意识不充分┋机构等管理部门流程不清晰、可操作性差	公司针对项目培训不够
129	2022/5/19 9:16:45	552秒	微信	N/A	183.226.23.59(重庆-重庆)	男	28	本科	药学	1年	1年	驻家办公	1年	1	0	1	药物临床试验	初级CRA	CRO	中资	在医院工作	医技岗位	(跳过)	10~20万	40~50小时	疫情后才入职做CRA	几乎不出差（3天以下）	0	1	1	0	0	0	一个月	NA	NA	NA	1	1	1	较少的项目入组困难（15~40%的项目）	90	NA	NA	NA	80%~100%（每个受试者的情况都清楚，包括每个受试者研究进展、试验组别）	NA	研究者GCP意识不充分┋机构等管理部门流程不清晰、可操作性差┋机构等管理部门人员不配合、效率低	公司针对项目培训不够┋时间不够，工作量太大
130	2022/5/19 9:18:25	1096秒	微信	N/A	183.236.79.122(广东-广州)	女	31	本科	医学	7年	3年	广州	3年	4	3	12	医疗器械临床试验	项目组长/经理	申办方	中资	在医院工作	医生	(跳过)	20~30万	40~50小时	7~14天	7~14天	7	2	1	1	1	1	1月	1月	1-2月	2周	6	4	4	大概一半的项目入组困难（40~60%的项目）	100	100	100	100	80%~100%（每个受试者的情况都清楚，包括每个受试者研究进展、试验组别）	98	机构等管理部门人员不配合、效率低┋医院给予监查办公环境差	时间不够，工作量太大
131	2022/5/19 9:24:45	1339秒	微信	N/A	182.129.150.37(四川-泸州)	女	27	本科	护理	3	1	其他〖成都〗	2	3	8	20	医疗器械临床试验	初级CRA	申办方	中外合资	在医院工作	护士	(跳过)	10~20万	40~50小时	3~7天	3~7天	10	6	2	2	2	0	7	7	7	7	3	2	1	较少的项目入组困难（15~40%的项目）	90	100	100	100	30%以下（只清楚基本情况，如：知道处于筛选入组中，不清楚目前入组多少例数）	80	研究者GCP意识不充分	上层监管不到位
132	2022/5/19 10:17:48	903秒	微信	N/A	36.104.212.249(吉林-长春)	女	33	本科	生物	4	19个月	驻家办公	25个月	2	1	13	药物临床试验	项目组长/经理	CRO	中资	在医院工作	医技岗位	(跳过)	10~20万	40小时以内	7~14天	3~7天	3	5	0	2	1	2	2周	1个月	2个月	1周	10	5	2	大概一半的项目入组困难（40~60%的项目）	50	90	80	90	80%~100%（每个受试者的情况都清楚，包括每个受试者研究进展、试验组别）	90	研究者不配合┋研究者GCP意识不充分	公司针对项目培训不够┋上层监管不到位┋公司管理、运行效率较低
133	2022/5/19 10:24:09	553秒	微信	N/A	113.137.210.174(陕西-西安)	女	27	本科	药学	半个月	半个月	其他〖西安〗	3个月	1	2	5	药物临床试验	初级CRA	CRO	中资	CRC	(跳过)	(跳过)	10~20万	40~50小时	3~7天	3~7天	3	1	2	1	1	1	1	2	1	1	3	2	1	大概一半的项目入组困难（40~60%的项目）	100%	100%	100%	100%	30%~60%（清楚目前入组多少例数，但不清楚各个受试者阶段）	80	研究者GCP意识不充分┋机构等管理部门流程不清晰、可操作性差┋机构等管理部门人员不配合、效率低	公司针对项目培训不够┋上层监管不到位┋公司管理、运行效率较低
134	2022/5/19 10:27:47	1101秒	微信	N/A	101.206.168.86(四川-成都)	女	30	本科	药学	4.5	4.5	其他〖成都〗	4.5	1	6	10	药物临床试验	项目组长/经理	申办方	中资	其他〖GMP内QA〗	(跳过)	(跳过)	30~50万	50~60小时	14~21天	14~21天	20	6	1	1	2	2	必要时	1-2次/月	1次/月	必要时	5	5	4	较少的项目入组困难（15~40%的项目）	70	95	90	80	80%~100%（每个受试者的情况都清楚，包括每个受试者研究进展、试验组别）	80	研究者不配合┋研究者GCP意识不充分┋机构等管理部门流程不清晰、可操作性差┋医院给予监查办公环境差	公司针对项目培训不够┋上层监管不到位┋时间不够，工作量太大┋公司管理、运行效率较低
135	2022/5/19 10:40:18	642秒	微信	N/A	39.144.137.8(四川-成都)	女	28	本科	药学	3	3	其他〖成都〗	倍特	1	2	5个以上	药物临床试验	高级CRA	申办方	中资	在药企工作	(跳过)	研发	10~20万	50~60小时	14~21天	7~14天	5	3	1	0	0	2	疫情未拜访	暂无	每月1次	每月1次	3	3	3	大概一半的项目入组困难（40~60%的项目）	100	100	100	100	80%~100%（每个受试者的情况都清楚，包括每个受试者研究进展、试验组别）	85	研究者GCP意识不充分┋机构等管理部门流程不清晰、可操作性差┋机构等管理部门人员不配合、效率低┋医院给予监查办公环境差	公司针对项目培训不够┋时间不够，工作量太大
136	2022/5/19 10:46:24	1677秒	微信	N/A	49.221.30.41(吉林-长春)	女	25	本科	生物	2	1	驻家办公	1	2	1	11	药物临床试验	初级CRA	CRO	外资	毕业就做CRA	(跳过)	(跳过)	10万以下	40~50小时	3~7天	几乎不出差（3天以下）	4	4	2	2	0	0	6个月	3个月	6个月	12个月	5	2	2	较少的项目入组困难（15~40%的项目）	70	85	90	0	80%~100%（每个受试者的情况都清楚，包括每个受试者研究进展、试验组别）	85	机构等管理部门流程不清晰、可操作性差┋医院给予监查办公环境差	时间不够，工作量太大
137	2022/5/19 10:58:55	523秒	微信	N/A	180.156.202.199(上海-上海)	女	27	硕士	药学	1	1	上海	1	1	0	4	药物临床试验	初级CRA	CRO	外资	其他〖CTA〗	(跳过)	(跳过)	10~20万	40~50小时	疫情后才入职做CRA	几乎不出差（3天以下）	0	4	4	0	0	0	一个月	0	0	0	7	5	4	较少的项目入组困难（15~40%的项目）	90	30	60	20	60%~80%（清楚各个受试者阶段，不清楚各个受试者具体信息）	60	机构等管理部门人员不配合、效率低┋医院给予监查办公环境差	时间不够，工作量太大
138	2022/5/19 12:38:35	367秒	微信	N/A	106.84.150.105(重庆-重庆)	男	30	本科	药学	6	3	驻家办公	4	3	4	20+	药物临床试验	高级CRA	CRO	中资	毕业就做CRA	(跳过)	(跳过)	30~50万	40~50小时	3~7天	几乎不出差（3天以下）	12	2	0	2	0	0	0	6周	0	0	4	1	1	较少的项目入组困难（15~40%的项目）	80	99	99	95	80%~100%（每个受试者的情况都清楚，包括每个受试者研究进展、试验组别）	95	医院给予监查办公环境差	公司管理、运行效率较低
139	2022/5/19 14:48:59	1157秒	微信	N/A	14.18.159.178(广东-广州)	女	24	本科	药学	2	1	广州	康方	2	5	3	药物临床试验	中级CRA	申办方	中资	CRC	(跳过)	(跳过)	10~20万	60小时以上	14~21天	7~14天	10	8	2	3	2	1	两月一次	一月一次	一月一次	一月一次	3	2	1	大概一半的项目入组困难（40~60%的项目）	70	80	90	100	30%~60%（清楚目前入组多少例数，但不清楚各个受试者阶段）	70	机构等管理部门人员不配合、效率低	时间不够，工作量太大
140	2022/5/19 14:51:20	580秒	微信	N/A	223.104.67.118(广东-广州)	女	31	本科	药学	7	3	广州	4.5	4	2	17	药物临床试验	高级CRA	申办方	外资	其他〖市场调研专员〗	(跳过)	(跳过)	20~30万	50~60小时	7~14天	3~7天	5	3	1	2	2	0	2-3个月	1-2个月	2-3个月	1-2个月	7	6	3	大概一半的项目入组困难（40~60%的项目）	50	90	95	40	60%~80%（清楚各个受试者阶段，不清楚各个受试者具体信息）	80	研究者GCP意识不充分┋机构等管理部门流程不清晰、可操作性差┋医院给予监查办公环境差	时间不够，工作量太大
141	2022/5/19 14:52:36	406秒	微信	N/A	223.104.204.89(陕西-未知)	女	30	本科	护理	5.5	2	其他〖成都〗	2年	3	2	10	药物临床试验	项目组长/经理	申办方	外资	毕业就做CRA	(跳过)	(跳过)	20~30万	40~50小时	7~14天	3~7天	3	4	1	1	1	1	不去	2个月	3个月	3个月	9	5	4	大部分项目入组困难（60~85%的项目）	30	70	40	50	60%~80%（清楚各个受试者阶段，不清楚各个受试者具体信息）	80	研究者GCP意识不充分┋机构等管理部门流程不清晰、可操作性差	时间不够，工作量太大
142	2022/5/19 14:58:19	593秒	微信	N/A	171.93.189.147(四川-成都)	女	29	本科	护理	5	1.5	驻家办公	3	3	2	9	药物临床试验	高级CRA	CRO	外资	CRC	(跳过)	(跳过)	20~30万	40~50小时	3~7天	几乎不出差（3天以下）	10	3	1	2	1	0	2月	2月	3月	3月	4	3	3	大概一半的项目入组困难（40~60%的项目）	90	90	90	80	80%~100%（每个受试者的情况都清楚，包括每个受试者研究进展、试验组别）	90	研究者GCP意识不充分┋医院给予监查办公环境差	公司针对项目培训不够┋时间不够，工作量太大
143	2022/5/19 16:05:53	673秒	微信	N/A	117.136.64.110(四川-成都)	男	25	本科	药学	3年	1年多	其他〖成都〗	1年半	2	5	10	药物临床试验	中级CRA	申办方	中资	毕业就做CRA	(跳过)	(跳过)	10~20万	50~60小时	14~21天	几乎不出差（3天以下）	10天	5	1	3	1	0	两周	一个月	两个月	两个月	4	3	3	大概一半的项目入组困难（40~60%的项目）	50	80	70	50	60%~80%（清楚各个受试者阶段，不清楚各个受试者具体信息）	85	研究者不配合┋研究者GCP意识不充分┋机构等管理部门流程不清晰、可操作性差┋机构等管理部门人员不配合、效率低┋医院给予监查办公环境差	公司针对项目培训不够┋上层监管不到位┋时间不够，工作量太大
144	2022/5/19 16:39:57	572秒	微信	N/A	110.191.242.25(四川-成都)	女	33	本科	药学	4	10	驻家办公	4	2	2	5	药物临床试验	项目组长/经理	CRO	中外合资	在医院工作	医技岗位	(跳过)	20~30万	40~50小时	3~7天	3~7天	8	3	0	2	0	1	7	7	14	30	3	2	1	大部分项目入组困难（60~85%的项目）	80	95	95	95	80%~100%（每个受试者的情况都清楚，包括每个受试者研究进展、试验组别）	85	研究者不配合┋研究者GCP意识不充分┋医院给予监查办公环境差	时间不够，工作量太大
145	2022/5/19 17:02:27	435秒	微信	N/A	101.88.149.22(上海-上海)	男	999	博士	药学	100	999	其他〖安道尔〗	784	199	150000	128459	其他〖诺贝尔医学实验〗	项目总监	CRO	外资	统计相关工作	(跳过)	(跳过)	50万以上	60小时以上	21~30天	21~30天	475557	52479	59627	74129	70824	96214	75248	478634	14752	478544	147564	283	445	否，几乎未面临（15%以下的项目）	100	100	100	100	80%~100%（每个受试者的情况都清楚，包括每个受试者研究进展、试验组别）	100	研究者不配合┋研究者GCP意识不充分┋机构等管理部门流程不清晰、可操作性差┋机构等管理部门人员不配合、效率低┋医院给予监查办公环境差	公司针对项目培训不够┋上层监管不到位┋时间不够，工作量太大┋公司管理、运行效率较低
146	2022/5/19 17:30:06	300秒	微信	N/A	101.224.179.4(上海-上海)	男	30	硕士	医学	3.5	2年	上海	2年	2	6	1	药物临床试验	中级CRA	CRO	外资	毕业就做CRA	(跳过)	(跳过)	20~30万	50~60小时	7~14天	几乎不出差（3天以下）	3	3	1	2	2	1	30	40	120	90	5	3	3	大概一半的项目入组困难（40~60%的项目）	100	100	100	100	80%~100%（每个受试者的情况都清楚，包括每个受试者研究进展、试验组别）	100	研究者不配合┋研究者GCP意识不充分┋机构等管理部门流程不清晰、可操作性差┋机构等管理部门人员不配合、效率低┋医院给予监查办公环境差	时间不够，工作量太大
147	2022/5/19 17:33:46	672秒	微信	N/A	183.226.90.245(重庆-重庆)	女	30	硕士	药学	5年	1.5年	驻家办公	2年	4	1	20	药物临床试验	高级CRA	CRO	外资	毕业就做CRA	(跳过)	(跳过)	10~20万	40小时以内	7~14天	7~14天	14	9	0	5	2	4	0	1个月	1个月	2个月	7	5	3	大部分项目入组困难（60~85%的项目）	70	85	85	80	60%~80%（清楚各个受试者阶段，不清楚各个受试者具体信息）	85	研究者不配合┋研究者GCP意识不充分	时间不够，工作量太大
148	2022/5/19 17:46:43	1456秒	微信	N/A	182.148.16.212(四川-成都)	男	30	本科	医学	3	1	驻家办公	荣昌	2	0	10	药物临床试验	中级CRA	申办方	中资	在医院工作	医生	(跳过)	10~20万	40~50小时	7~14天	3~7天	10	2	0	2	0	0	1周	一个月	01月	1月	2	2	1	较少的项目入组困难（15~40%的项目）	50	90	80	30	30%~60%（清楚目前入组多少例数，但不清楚各个受试者阶段）	80	研究者不配合┋研究者GCP意识不充分	公司针对项目培训不够┋时间不够，工作量太大
149	2022/5/19 18:07:07	393秒	微信	N/A	117.175.49.78(四川-成都)	女	40	大专以下	其他〖视光〗	2年	3年	驻家办公	1年	1	0	3	药物临床试验	初级CRA	CRO	中资	其他〖商场卖眼镜，眼镜店服务员，豆瓣厂销售、商贸公司卖酒〗	(跳过)	(跳过)	10万以下	40小时以内	几乎不出差（3天以下）	几乎不出差（3天以下）	2次	3	2	1	1	0	1月2次	1个月一次	1个月1次	1个月一次	2	1	1	大概一半的项目入组困难（40~60%的项目）	50	40	40	50	30%~60%（清楚目前入组多少例数，但不清楚各个受试者阶段）	50	医院给予监查办公环境差	公司针对项目培训不够
150	2022/5/19 18:11:02	358秒	微信	N/A	49.93.221.206(江苏-南京)	男	29	本科	药学	3	1.5	其他〖苏州〗	1	2	4	16	药物临床试验	初级CRA	CRO	中资	在医院工作	医技岗位	(跳过)	10~20万	40~50小时	3~7天	7~14天	10	10	1	5	1	3	一次平均	按照监查计划	按照监查计划	按照监查计划	6	4	1	较少的项目入组困难（15~40%的项目）	100	80	80	80	60%~80%（清楚各个受试者阶段，不清楚各个受试者具体信息）	80	研究者GCP意识不充分	时间不够，工作量太大
151	2022/5/19 18:15:01	786秒	微信	N/A	117.136.67.78(江苏-苏州)	男	25	本科	药学	4	1.5年	驻家办公	2.5年	2	0	12	药物临床试验	中级CRA	申办方	中外合资	毕业就做CRA	(跳过)	(跳过)	10~20万	50~60小时	14~21天	14~21天	14-21	6	2	2	2	2	SMO或驻地同事拜访	每月1-2次	每月1-2次	按实际需求	4	4	2	大概一半的项目入组困难（40~60%的项目）	80	100	100	70	80%~100%（每个受试者的情况都清楚，包括每个受试者研究进展、试验组别）	80	研究者不配合┋医院给予监查办公环境差	时间不够，工作量太大
152	2022/5/19 18:15:12	265秒	微信	N/A	39.144.137.119(四川-成都)	女	27	本科	护理	2	2	驻家办公	2	2	5	5	药物临床试验	中级CRA	CRO	中外合资	在医院工作	护士	(跳过)	10~20万	40小时以内	几乎不出差（3天以下）	几乎不出差（3天以下）	8	5	5	3	2	2	4周	4周	4周	8周	4	4	4	较少的项目入组困难（15~40%的项目）	100	100	100	100	30%~60%（清楚目前入组多少例数，但不清楚各个受试者阶段）	100	研究者不配合┋研究者GCP意识不充分┋机构等管理部门流程不清晰、可操作性差┋机构等管理部门人员不配合、效率低┋医院给予监查办公环境差	公司针对项目培训不够┋上层监管不到位┋时间不够，工作量太大┋公司管理、运行效率较低
153	2022/5/19 18:18:47	910秒	微信	N/A	14.108.151.39(重庆-重庆)	女	32	本科	药学	4年多	4年多	驻家办公	4年多	1	3	10个	药物临床试验	高级CRA	申办方	中资	CRC	(跳过)	(跳过)	20~30万	40~50小时	几乎不出差（3天以下）	几乎不出差（3天以下）	15天	10	3	0	5	2	1个星期	一般1月一次；	1月一次	3月一次	6	1	1	大部分项目入组困难（60~85%的项目）	90	100	100	100	80%~100%（每个受试者的情况都清楚，包括每个受试者研究进展、试验组别）	90分	研究者不配合┋研究者GCP意识不充分┋机构等管理部门人员不配合、效率低┋医院给予监查办公环境差	公司针对项目培训不够
154	2022/5/19 18:27:02	437秒	微信	N/A	183.210.250.69(江苏-无锡)	女	27	本科	药学	2	2	驻家办公	2	1	2	6	药物临床试验	中级CRA	CRO	外资	CRC	(跳过)	(跳过)	20~30万	50~60小时	14~21天	7~14天	3	5	1	2	1	1	1次	2次	2次	2次	12	6	4	较少的项目入组困难（15~40%的项目）	60	80	80	80	60%~80%（清楚各个受试者阶段，不清楚各个受试者具体信息）	80	研究者不配合┋研究者GCP意识不充分┋机构等管理部门流程不清晰、可操作性差┋机构等管理部门人员不配合、效率低┋医院给予监查办公环境差	上层监管不到位┋时间不够，工作量太大
155	2022/5/19 18:40:30	318秒	微信	N/A	117.175.49.78(四川-成都)	女	40	大专以下	其他〖视光〗	1	4	驻家办公	1	1	0	3	药物临床试验	初级CRA	CRO	中资	其他〖眼镜店眼镜销售，商场导购、豆瓣厂销售、商贸公司白酒推销〗	(跳过)	(跳过)	10万以下	40小时以内	几乎不出差（3天以下）	几乎不出差（3天以下）	1月2次	3	2	1	0	0	1个月1次	1个月1次	1个月1次	1个月1次	2	1	1	大概一半的项目入组困难（40~60%的项目）	40	30	30	40	30%以下（只清楚基本情况，如：知道处于筛选入组中，不清楚目前入组多少例数）	50	医院给予监查办公环境差	公司管理、运行效率较低
156	2022/5/19 18:58:40	425秒	微信	N/A	112.20.121.38(江苏-苏州)	女	35	本科	医学	5	5	其他〖苏州〗	5	1	10	2	药物临床试验	项目组长/经理	CRO	中外合资	在医院工作	护士	(跳过)	20~30万	40~50小时	3~7天	几乎不出差（3天以下）	3	2	1	0	0	0	2周	2周	1月	1月	4	3	1	大部分项目入组困难（60~85%的项目）	90	95	95	95	80%~100%（每个受试者的情况都清楚，包括每个受试者研究进展、试验组别）	95	研究者不配合┋研究者GCP意识不充分┋机构等管理部门流程不清晰、可操作性差┋机构等管理部门人员不配合、效率低┋医院给予监查办公环境差	公司针对项目培训不够┋上层监管不到位┋时间不够，工作量太大
157	2022/5/19 19:33:09	655秒	微信	N/A	183.9.123.162(广东-揭阳)	男	26	本科	药学	1	1	广州	1年	1	0	2	医疗器械临床试验	初级CRA	申办方	中资	在药企工作	(跳过)	销售	10万以下	40小时以内	7~14天	7~14天	14	1	0	1	1	0	0	一个月	一个月	0	6	5	5	大概一半的项目入组困难（40~60%的项目）	90	100	100	90	60%~80%（清楚各个受试者阶段，不清楚各个受试者具体信息）	90	研究者GCP意识不充分┋医院给予监查办公环境差	公司针对项目培训不够┋时间不够，工作量太大
158	2022/5/19 19:34:07	465秒	微信	N/A	139.215.46.74(吉林-长春)	女	26	本科	药学	1+	1m	驻家办公	1y	2	0	9	药物临床试验	初级CRA	申办方	外资	CRC	(跳过)	(跳过)	20~30万	40~50小时	几乎不出差（3天以下）	几乎不出差（3天以下）	4	1	0	0	0	1	1w	2w	1m	1m	4	2	1	大部分项目入组困难（60~85%的项目）	50	85	90	50	80%~100%（每个受试者的情况都清楚，包括每个受试者研究进展、试验组别）	100	研究者GCP意识不充分┋医院给予监查办公环境差	上层监管不到位┋公司管理、运行效率较低
159	2022/5/19 21:12:25	715秒	微信	N/A	113.248.249.89(重庆-重庆)	女	28	本科	护理	3	1年	驻家办公	2年	2	0	9	药物临床试验	中级CRA	CRO	中外合资	毕业就做CRA	(跳过)	(跳过)	10~20万	50~60小时	7~14天	7~14天	10	5	0	0	2	3	NA	NA	一个月一次	不固定	9	8	6	较少的项目入组困难（15~40%的项目）	NA	NA	95	80	80%~100%（每个受试者的情况都清楚，包括每个受试者研究进展、试验组别）	80	研究者不配合┋研究者GCP意识不充分┋机构等管理部门流程不清晰、可操作性差┋机构等管理部门人员不配合、效率低┋医院给予监查办公环境差	时间不够，工作量太大┋公司管理、运行效率较低
160	2022/5/19 21:13:11	733秒	微信	N/A	120.219.112.141(河南-郑州)	女	31	本科	护理	0.5	0.6	驻家办公	0.5	1	0	6	药物临床试验	初级CRA	CRO	中外合资	CRC	(跳过)	(跳过)	10~20万	40~50小时	3~7天	3~7天	5	6	2	0	0	4	有需要就去，平均一个月一次	NA	NA	一个月平均两次	10	5	4	较少的项目入组困难（15~40%的项目）	90	NA	NA	50	60%~80%（清楚各个受试者阶段，不清楚各个受试者具体信息）	75	研究者GCP意识不充分┋医院给予监查办公环境差	公司针对项目培训不够
161	2022/5/19 21:13:57	636秒	微信	N/A	110.185.97.67(四川-成都)	女	24	本科	药学	1年半	1年半	其他〖武汉〗	一年半	1	0	1	医疗器械临床试验	初级CRA	申办方	中资	CRC	(跳过)	(跳过)	10万以下	40小时以内	疫情后才入职做CRA	3~7天	10	1	0	1	0	0	1周	1月	0	0	4	4	4	几乎所有项目都入组困难（85%以上的项目）	100	100	100	100	80%~100%（每个受试者的情况都清楚，包括每个受试者研究进展、试验组别）	85	研究者不配合┋研究者GCP意识不充分┋机构等管理部门流程不清晰、可操作性差┋机构等管理部门人员不配合、效率低┋医院给予监查办公环境差	公司管理、运行效率较低
162	2022/5/19 21:35:22	448秒	微信	N/A	117.176.186.2(四川-成都)	女	26	本科	其他	3	3m	其他〖成都〗	1年7个月	3	0	8	药物临床试验	中级CRA	CRO	中外合资	毕业就做CRA	(跳过)	(跳过)	20~30万	50~60小时	14~21天	3~7天	3	3	0	1	1	1	无	1周	4周	4周	4	2	2	几乎所有项目都入组困难（85%以上的项目）	无	75	50	50	60%~80%（清楚各个受试者阶段，不清楚各个受试者具体信息）	75	研究者不配合┋研究者GCP意识不充分┋机构等管理部门流程不清晰、可操作性差┋机构等管理部门人员不配合、效率低	公司针对项目培训不够┋时间不够，工作量太大
163	2022/5/19 21:59:22	518秒	微信	N/A	39.144.222.14(重庆-重庆)	女	29	硕士	生物	3.5	3.5	其他〖成都〗	3.5	1	1	8	药物临床试验	项目组长/经理	CRO	中外合资	毕业就做CRA	(跳过)	(跳过)	30~50万	40小时以内	3~7天	3~7天	2	1	0	1	0	0	0	1	1	1	13	7	6	大概一半的项目入组困难（40~60%的项目）	75	90	95	100	80%~100%（每个受试者的情况都清楚，包括每个受试者研究进展、试验组别）	90	研究者不配合┋研究者GCP意识不充分┋机构等管理部门流程不清晰、可操作性差┋机构等管理部门人员不配合、效率低┋医院给予监查办公环境差	时间不够，工作量太大
164	2022/5/19 22:46:07	715秒	微信	N/A	118.114.82.240(四川-成都)	女	30	本科	其他〖制造工程〗	1.5	1.2年	其他〖成都〗	一直在	1	3	15	药物临床试验	初级CRA	CRO	中资	在药企工作	(跳过)	销售	10~20万	40小时以内	3~7天	3~7天	5	11	3	1	2	5	1周	1个月	1个月	2个月	8	4	3	较少的项目入组困难（15~40%的项目）	80	85	90	88	80%~100%（每个受试者的情况都清楚，包括每个受试者研究进展、试验组别）	80	研究者GCP意识不充分┋医院给予监查办公环境差	时间不够，工作量太大┋公司管理、运行效率较低
165	2022/5/19 22:46:23	498秒	微信	N/A	117.176.255.100(四川-成都)	男	31	本科	药学	5	3	其他〖成都〗	3	3	3	30	药物临床试验	项目组长/经理	申办方	中资	在药企工作	(跳过)	研发	20~30万	40~50小时	7~14天	3~7天	14	3	4	3	0	0	2周	2周	1个月	2个月	3	3	2	较少的项目入组困难（15~40%的项目）	80	80	90	100	30%~60%（清楚目前入组多少例数，但不清楚各个受试者阶段）	80	研究者GCP意识不充分┋医院给予监查办公环境差	公司管理、运行效率较低
166	2022/5/19 23:02:35	667秒	微信	N/A	223.104.41.74(北京-北京)	女	33	本科	其他	8	2	北京	4	3	2	12	药物临床试验	项目组长/经理	申办方	中资	在药企工作	(跳过)	行政管理等	50万以上	50~60小时	14~21天	几乎不出差（3天以下）	0	6	2	2	1	1	1月	1月	2月	3月	60	30	8	较少的项目入组困难（15~40%的项目）	90	80	90	80	60%~80%（清楚各个受试者阶段，不清楚各个受试者具体信息）	85	医院给予监查办公环境差	公司管理、运行效率较低
167	2022/5/20 0:02:40	487秒	微信	N/A	125.70.198.58(四川-成都)	女	28	本科	药学	1.5	1.5	其他〖成都〗	1.5	1	0	13	药物临床试验	初级CRA	申办方	中资	在药企工作	(跳过)	研发	10~20万	40~50小时	几乎不出差（3天以下）	几乎不出差（3天以下）	5	8	6	0	1	1	2天	14天	30天	14天	2	1	1	否，几乎未面临（15%以下的项目）	90	30	50	30	60%~80%（清楚各个受试者阶段，不清楚各个受试者具体信息）	50	研究者GCP意识不充分┋机构等管理部门人员不配合、效率低┋医院给予监查办公环境差	公司针对项目培训不够┋时间不够，工作量太大
168	2022/5/20 0:55:06	601秒	微信	N/A	106.57.234.39(云南-昆明)	女	25	本科	其他〖应用化学〗	3年	1年	其他〖成都〗	1年8个月	2	2	12	药物临床试验	中级CRA	CRO	外资	毕业就做CRA	(跳过)	(跳过)	10~20万	50~60小时	14~21天	7~14天	8天	4	0	0	2	2	需要时	每月一次	每月一次	需要时	7	5	3	较少的项目入组困难（15~40%的项目）	90	80	90	80	80%~100%（每个受试者的情况都清楚，包括每个受试者研究进展、试验组别）	85	机构等管理部门流程不清晰、可操作性差┋医院给予监查办公环境差	时间不够，工作量太大┋公司管理、运行效率较低
169	2022/5/20 1:21:52	588秒	微信	N/A	101.87.117.154(上海-上海)	男	27	本科	药学	4.5年	1年半	上海	2年	3	4	14	医疗器械临床试验	中级CRA	申办方	外资	在药企工作	(跳过)	研发	20~30万	40~50小时	3~7天	几乎不出差（3天以下）	8天	6	3	1	1	2	三个月	两个月	一个月	两个月	8	7	7	几乎所有项目都入组困难（85%以上的项目）	75	90	95	85	80%~100%（每个受试者的情况都清楚，包括每个受试者研究进展、试验组别）	80	研究者不配合┋研究者GCP意识不充分┋机构等管理部门流程不清晰、可操作性差┋机构等管理部门人员不配合、效率低┋医院给予监查办公环境差	公司针对项目培训不够┋上层监管不到位┋时间不够，工作量太大
170	2022/5/20 6:45:17	514秒	微信	N/A	111.25.29.83(吉林-长春)	女	30	本科	医学	5	1	驻家办公	4	2	2	10	药物临床试验	中级CRA	申办方	中外合资	在医院工作	医技岗位	(跳过)	10~20万	40小时以内	3~7天	几乎不出差（3天以下）	3	3	1	0	1	1	7	30	60	30	3	2	2	较少的项目入组困难（15~40%的项目）	80	80	80	80	60%~80%（清楚各个受试者阶段，不清楚各个受试者具体信息）	80	机构等管理部门流程不清晰、可操作性差┋医院给予监查办公环境差	时间不够，工作量太大
171	2022/5/20 8:20:19	529秒	微信	N/A	43.250.247.247(广西-南宁)	男	29	本科	药学	5	3	广州	3	3	16	17	药物临床试验	高级CRA	申办方	外资	毕业就做CRA	(跳过)	(跳过)	30~50万	60小时以上	14~21天	7~14天	14	5	3	2	3	0	0	1个月	6周	12周	11	6	6	否，几乎未面临（15%以下的项目）	59	80	90	100	60%~80%（清楚各个受试者阶段，不清楚各个受试者具体信息）	99	研究者不配合┋研究者GCP意识不充分┋医院给予监查办公环境差	时间不够，工作量太大
172	2022/5/20 11:38:29	480秒	微信	N/A	171.223.192.19(四川-成都)	男	25	本科	药学	2	1	其他〖成都〗	1	2	1	10	药物临床试验	初级CRA	CRO	中外合资	毕业就做CRA	(跳过)	(跳过)	10万以下	50~60小时	疫情后才入职做CRA	3~7天	6	5	1	2	1	1	视情况而定	2-4周	4-5周	4周	4	2	1	较少的项目入组困难（15~40%的项目）	80	80	80	60	30%~60%（清楚目前入组多少例数，但不清楚各个受试者阶段）	80	机构等管理部门流程不清晰、可操作性差┋医院给予监查办公环境差	时间不够，工作量太大┋公司管理、运行效率较低
173	2022/5/20 11:59:54	378秒	微信	N/A	114.243.207.160(北京-北京)	女	27	大专	药学	半年	半年	北京	半年	1	0	4	医疗器械临床试验	初级CRA	CRO	中资	CRC	(跳过)	(跳过)	10~20万	40~50小时	几乎不出差（3天以下）	几乎不出差（3天以下）	0	4	4	0	0	0	一个月一次	0	0	0	5	5	5	否，几乎未面临（15%以下的项目）	100	0	0	0	30%以下（只清楚基本情况，如：知道处于筛选入组中，不清楚目前入组多少例数）	50	研究者GCP意识不充分┋医院给予监查办公环境差	上层监管不到位
174	2022/5/20 12:09:51	542秒	微信	N/A	114.243.207.160(北京-北京)	女	27	大专	药学	4年	半年	北京	3年半	2	3	9	医疗器械临床试验	初级CRA	CRO	中资	在药企工作	(跳过)	研发	10~20万	40小时以内	3~7天	几乎不出差（3天以下）	4	3	2	0	0	1	每周或每两周	每两周	每月	每两周	5	3	3	否，几乎未面临（15%以下的项目）	80	95	95	95	60%~80%（清楚各个受试者阶段，不清楚各个受试者具体信息）	90	研究者GCP意识不充分┋机构等管理部门流程不清晰、可操作性差	时间不够，工作量太大
175	2022/5/20 12:11:39	999秒	微信	N/A	171.216.58.36(四川-成都)	女	31	本科	药学	5年	4.5年	其他〖成都〗	4.5年	2	7	25	药物临床试验	项目组长/经理	CRO	中外合资	CRC	(跳过)	(跳过)	20~30万	40小时以内	3~7天	3~7天	6	6	0	1	4	2	0	3周	一个月	1-2个月	4	3	1	大概一半的项目入组困难（40~60%的项目）	70	98	98	98	80%~100%（每个受试者的情况都清楚，包括每个受试者研究进展、试验组别）	98	研究者不配合┋研究者GCP意识不充分┋机构等管理部门流程不清晰、可操作性差┋医院给予监查办公环境差	上层监管不到位┋时间不够，工作量太大┋公司管理、运行效率较低
176	2022/5/20 12:35:40	1472秒	微信	N/A	223.104.19.78(河南-郑州)	女	32	本科	药学	7	6	其他〖郑州〗	6年	2	5	15+	药物临床试验	项目组长/经理	CRO	中资	统计相关工作	(跳过)	(跳过)	20~30万	40~50小时	几乎不出差（3天以下）	几乎不出差（3天以下）	4	5	0	0	3	2	按需	2周	1月	按需	3	1	1	较少的项目入组困难（15~40%的项目）	80	95	90	60	80%~100%（每个受试者的情况都清楚，包括每个受试者研究进展、试验组别）	95	研究者GCP意识不充分┋机构等管理部门流程不清晰、可操作性差┋医院给予监查办公环境差	上层监管不到位
177	2022/5/20 14:01:46	620秒	微信	N/A	175.167.140.129(辽宁-沈阳)	女	28	本科	药学	5	半年	驻家办公	2.5年	4	1	18	药物临床试验	高级CRA	申办方	外资	毕业就做CRA	(跳过)	(跳过)	20~30万	50~60小时	7~14天	3~7天	10-15	3	1	2	0	0	1个月	1个月	1个月	1个月	8	5	4	大部分项目入组困难（60~85%的项目）	80	90	90	90	80%~100%（每个受试者的情况都清楚，包括每个受试者研究进展、试验组别）	80	研究者不配合┋研究者GCP意识不充分┋机构等管理部门人员不配合、效率低	公司针对项目培训不够┋时间不够，工作量太大
178	2022/5/20 15:31:26	568秒	微信	N/A	39.144.145.77(云南-昆明)	女	27	本科	护理	2	2	其他〖成都〗	2年	1	0	4	药物临床试验	初级CRA	申办方	中资	CRC	(跳过)	(跳过)	10~20万	40~50小时	21~30天	14~21天	21	4	0	2	1	1	0	14t天	3个月	3个月	3	2	2	较少的项目入组困难（15~40%的项目）	60	80	80	80	60%~80%（清楚各个受试者阶段，不清楚各个受试者具体信息）	60	研究者不配合┋研究者GCP意识不充分┋机构等管理部门流程不清晰、可操作性差	公司针对项目培训不够┋时间不够，工作量太大
179	2022/5/20 16:21:35	974秒	微信	N/A	27.184.244.98(河北-石家庄)	男	30	本科	药学	8年	6年	其他〖石家庄〗	6年	2	10	20多	医疗器械临床试验	项目组长/经理	CRO	中外合资	其他〖在器械厂家〗	(跳过)	(跳过)	10~20万	40~50小时	7~14天	7~14天	0	7	2	4	0	1	一周	一个月	一个月	两周	20	18	10	大概一半的项目入组困难（40~60%的项目）	75	100	100	100	60%~80%（清楚各个受试者阶段，不清楚各个受试者具体信息）	80	研究者不配合┋研究者GCP意识不充分┋机构等管理部门流程不清晰、可操作性差┋机构等管理部门人员不配合、效率低┋医院给予监查办公环境差	时间不够，工作量太大┋公司管理、运行效率较低
180	2022/5/20 16:44:49	640秒	微信	N/A	223.166.231.156(上海-上海)	女	27	大专	药学	3个月	三个月	上海	3年	3	5	4	医疗器械临床试验	初级CRA	CRO	中资	CRC	(跳过)	(跳过)	10~20万	40~50小时	3~7天	几乎不出差（3天以下）	3	4	2	2	2	0	每周一次	一周	一周	NA	4	1	1	较少的项目入组困难（15~40%的项目）	60	80	80	60	60%~80%（清楚各个受试者阶段，不清楚各个受试者具体信息）	70	研究者不配合┋医院给予监查办公环境差	时间不够，工作量太大
181	2022/5/20 19:26:55	649秒	微信	N/A	118.114.192.89(四川-成都)	男	27	硕士	药学	1	1	其他〖驻地成都〗	1年	1	0	10	药物临床试验	初级CRA	申办方	中外合资	毕业就做CRA	(跳过)	(跳过)	20~30万	50~60小时	疫情后才入职做CRA	7~14天	14-17天	6	0	3	1	2	NA	1个月	1个月	不定时	3	3	1	较少的项目入组困难（15~40%的项目）	90	90	90	80	80%~100%（每个受试者的情况都清楚，包括每个受试者研究进展、试验组别）	90	医院给予监查办公环境差	时间不够，工作量太大┋公司管理、运行效率较低
182	2022/5/20 21:26:50	645秒	微信	N/A	101.24.98.86(河北-石家庄)	男	36	大专	护理	5	3	驻家办公	5年	3	10	23	医疗器械临床试验	高级CRA	CRO	中资	CRC	(跳过)	(跳过)	10万以下	40~50小时	7~14天	几乎不出差（3天以下）	7	4	1	2	1	0	2周	2周	1月	1月	5	3	3	大概一半的项目入组困难（40~60%的项目）	80	100	100	80	80%~100%（每个受试者的情况都清楚，包括每个受试者研究进展、试验组别）	90	研究者GCP意识不充分┋机构等管理部门流程不清晰、可操作性差	时间不够，工作量太大
183	2022/5/21 21:02:12	1320秒	微信	N/A	123.115.150.60(北京-北京)	女	23	本科	其他〖检验〗	1	1	北京	北京奥泰康	1	1	10	医疗器械临床试验	初级CRA	CRO	中资	毕业就做CRA	(跳过)	(跳过)	10万以下	60小时以上	7~14天	7~14天	15	7	4	3	1	1	1周	1周	1周	1周	7	2	2	较少的项目入组困难（15~40%的项目）	100	80	70	60	60%~80%（清楚各个受试者阶段，不清楚各个受试者具体信息）	70	研究者不配合┋研究者GCP意识不充分┋机构等管理部门流程不清晰、可操作性差┋医院给予监查办公环境差	公司针对项目培训不够┋上层监管不到位┋时间不够，工作量太大
184	2022/5/22 21:47:46	526秒	微信	N/A	183.200.9.35(山西-太原)	男	26	本科	生物	2	2	驻家办公	2年	1	1	8	药物临床试验	中级CRA	申办方	中资	在药企工作	(跳过)	销售	10~20万	50~60小时	7~14天	3~7天	10	4	1	2	1	0	几乎每天	一周2次	一月4次	一月1次	3	2	1	大部分项目入组困难（60~85%的项目）	95	98	98	98	80%~100%（每个受试者的情况都清楚，包括每个受试者研究进展、试验组别）	95	研究者GCP意识不充分	公司针对项目培训不够┋时间不够，工作量太大┋公司管理、运行效率较低
185	2022/5/23 10:02:45	770秒	微信	N/A	123.138.106.128(陕西-西安)	女	32	本科	其他	8	1年	其他〖西安〗	2.5年	4	1	10	药物临床试验	高级CRA	申办方	中资	在药企工作	(跳过)	行政管理等	20~30万	40~50小时	7~14天	7~14天	10	4	3	2	1	1	2个月	1个月	1.5月	3月	6	5	5	大概一半的项目入组困难（40~60%的项目）	90	95	90	70	80%~100%（每个受试者的情况都清楚，包括每个受试者研究进展、试验组别）	85	研究者不配合┋研究者GCP意识不充分┋机构等管理部门人员不配合、效率低┋医院给予监查办公环境差	时间不够，工作量太大
186	2022/5/23 12:58:20	594秒	微信	N/A	123.235.225.1(山东-青岛)	女	32	本科	护理	0.5	1个月	其他〖青岛〗	一年	2	0	5	医疗器械临床试验	初级CRA	CRO	中外合资	CRC	(跳过)	(跳过)	10万以下	40~50小时	7~14天	3~7天	10	5	3	2	1	0	1月	15天	15天	1月	4	3	1	较少的项目入组困难（15~40%的项目）	80	85	86	88	80%~100%（每个受试者的情况都清楚，包括每个受试者研究进展、试验组别）	80	研究者不配合┋研究者GCP意识不充分┋机构等管理部门流程不清晰、可操作性差┋机构等管理部门人员不配合、效率低┋医院给予监查办公环境差	公司针对项目培训不够┋时间不够，工作量太大┋公司管理、运行效率较低
187	2022/5/23 13:21:12	556秒	链接	直接访问	171.8.173.0(河南-郑州)	男	32	本科	药学	7	1年	其他〖办事处〗	3年	3	5	30	医疗器械临床试验	项目组长/经理	CRO	外资	在药企工作	(跳过)	销售	30~50万	40小时以内	几乎不出差（3天以下）	几乎不出差（3天以下）	0	3	3	0	0	0	1个月	1个月	2个月	3个月	5	5	5	较少的项目入组困难（15~40%的项目）	70	95	85	85	60%~80%（清楚各个受试者阶段，不清楚各个受试者具体信息）	90	研究者不配合┋研究者GCP意识不充分┋机构等管理部门流程不清晰、可操作性差┋机构等管理部门人员不配合、效率低┋医院给予监查办公环境差	时间不够，工作量太大┋公司管理、运行效率较低
188	2022/5/23 13:22:14	356秒	链接	直接访问	171.221.29.196(四川-成都)	女	26	本科	药学	1	1	其他〖成都〗	1	1	0	8	医疗器械临床试验	初级CRA	CRO	中资	CRC	(跳过)	(跳过)	10~20万	40~50小时	3~7天	3~7天	2	7	6	1	0	0	有需要时去	每月1次	每月1次	有需要时去	4	2	2	否，几乎未面临（15%以下的项目）	80	90	NA	NA	80%~100%（每个受试者的情况都清楚，包括每个受试者研究进展、试验组别）	75	机构等管理部门流程不清晰、可操作性差┋机构等管理部门人员不配合、效率低┋医院给予监查办公环境差	公司针对项目培训不够┋上层监管不到位
189	2022/5/23 15:46:51	708秒	微信	N/A	221.197.235.59(天津-天津)	女	25	本科	护理	三年	一年半	驻家办公	一年半	2	0	18	医疗器械临床试验	高级CRA	CRO	中外合资	毕业就做CRA	(跳过)	(跳过)	10~20万	40~50小时	几乎不出差（3天以下）	几乎不出差（3天以下）	4	7	2	2	3	0	按需	每周	一月一次，如需影像收集会每周一次	NA	3	1	1	否，几乎未面临（15%以下的项目）	90	90	90	70	80%~100%（每个受试者的情况都清楚，包括每个受试者研究进展、试验组别）	80	研究者GCP意识不充分	时间不够，工作量太大
190	2022/5/23 16:11:57	426秒	微信	N/A	112.45.101.254(四川-成都)	女	30	本科	药学	5	1	驻家办公	4	2	4	2	医疗器械临床试验	项目组长/经理	CRO	中资	在药企工作	(跳过)	销售	10~20万	40~50小时	14~21天	7~14天	7	9	4	2	0	3	随机	1个月	1个月	随机	9	4	3	大概一半的项目入组困难（40~60%的项目）	60	90	80	60	80%~100%（每个受试者的情况都清楚，包括每个受试者研究进展、试验组别）	80	研究者GCP意识不充分┋医院给予监查办公环境差	上层监管不到位┋时间不够，工作量太大
191	2022/5/23 17:26:34	551秒	微信	N/A	218.88.113.146(四川-成都)	男	27	本科	其他〖电子〗	6	6	其他〖公司〗	6年	1	6	6	医疗器械临床试验	项目组长/经理	申办方	中资	毕业就做CRA	(跳过)	(跳过)	20~30万	40~50小时	21~30天	几乎不出差（3天以下）	10	6	0	2	2	1	30天	2月	60天	15天	12	11	7	大概一半的项目入组困难（40~60%的项目）	80	98	100	100	60%~80%（清楚各个受试者阶段，不清楚各个受试者具体信息）	85	研究者不配合┋研究者GCP意识不充分┋机构等管理部门流程不清晰、可操作性差┋机构等管理部门人员不配合、效率低┋医院给予监查办公环境差	公司针对项目培训不够┋上层监管不到位┋时间不够，工作量太大┋公司管理、运行效率较低
192	2022/5/23 18:56:48	537秒	微信	N/A	182.51.86.127(河北-石家庄)	男	30	本科	医学	6	1	驻家办公	4	3	5	10	诊断试剂临床试验	高级CRA	申办方	外资	在医院工作	医技岗位	(跳过)	20~30万	40小时以内	7~14天	3~7天	8	2	1	1	1	0	一周	2周	2周	1周	4	3	3	大部分项目入组困难（60~85%的项目）	100	100	100	100	80%~100%（每个受试者的情况都清楚，包括每个受试者研究进展、试验组别）	95	研究者不配合┋机构等管理部门人员不配合、效率低┋医院给予监查办公环境差	上层监管不到位┋时间不够，工作量太大
193	2022/5/23 18:58:22	510秒	微信	N/A	117.61.21.111(江苏-南京)	女	27	本科	药学	6	1.5年	驻家办公	2.5年	4	2	20	药物临床试验	中级CRA	CRO	中资	在药企工作	(跳过)	研发	10~20万	40小时以内	几乎不出差（3天以下）	几乎不出差（3天以下）	8	5	3	2	2	1	看需要	2周一次	1个月	看需要	7	4	2	大部分项目入组困难（60~85%的项目）	50	80	90	90	60%~80%（清楚各个受试者阶段，不清楚各个受试者具体信息）	70	研究者不配合┋机构等管理部门人员不配合、效率低┋医院给予监查办公环境差	公司针对项目培训不够┋上层监管不到位
194	2022/5/23 19:12:28	912秒	微信	N/A	122.230.127.128(浙江-湖州)	女	30	本科	药学	6.5	1	驻家办公	5	3	3	13	医疗器械临床试验	初级CRA	CRO	外资	在药企工作	(跳过)	研发	20~30万	40~50小时	几乎不出差（3天以下）	几乎不出差（3天以下）	4	6	3	1	2	0	不定期	4周	4周	不定期	5	2	2	较少的项目入组困难（15~40%的项目）	80	90	100	100	60%~80%（清楚各个受试者阶段，不清楚各个受试者具体信息）	90	研究者GCP意识不充分	时间不够，工作量太大
195	2022/5/23 22:31:40	796秒	微信	N/A	111.60.31.201(湖北-武汉)	女	38	硕士	生物	15	8	其他〖武汉〗	8	2	20	50	医疗器械临床试验	项目总监	CRO	中资	毕业就做CRA	(跳过)	(跳过)	30~50万	50~60小时	7~14天	3~7天	2	5	3	1	1	0	2周	2周	1个月	2周	3	2	2	大概一半的项目入组困难（40~60%的项目）	60	90	90	100	80%~100%（每个受试者的情况都清楚，包括每个受试者研究进展、试验组别）	80	研究者GCP意识不充分┋机构等管理部门人员不配合、效率低	公司针对项目培训不够┋时间不够，工作量太大
196	2022/5/24 8:58:29	877秒	微信	N/A	139.207.8.235(四川-成都)	女	27	本科	药学	3年	1个月	其他〖成都〗	1.6年	3	3	至少20	药物临床试验	中级CRA	CRO	中资	CRC	(跳过)	(跳过)	10~20万	40~50小时	3~7天	3~7天	3	1	1	0	0	0	SEV访视	1月1次	1个月1次	2个月1次	8	4	1	大概一半的项目入组困难（40~60%的项目）	100	80	60	50	60%~80%（清楚各个受试者阶段，不清楚各个受试者具体信息）	60	研究者GCP意识不充分┋机构等管理部门流程不清晰、可操作性差┋机构等管理部门人员不配合、效率低┋医院给予监查办公环境差	公司针对项目培训不够┋上层监管不到位┋时间不够，工作量太大
197	2022/5/24 9:11:31	857秒	微信	N/A	117.139.215.60(四川-成都)	女	30	本科	药学	2.5	1.2	其他〖成都〗	1.3	2	1	6	药物临床试验	初级CRA	申办方	中资	在药企工作	(跳过)	研发	10~20万	50~60小时	几乎不出差（3天以下）	几乎不出差（3天以下）	13	5	1	1	3	0	2周一次	2周一次	1个月一次	0	3	2	1	较少的项目入组困难（15~40%的项目）	40	90	90	100	80%~100%（每个受试者的情况都清楚，包括每个受试者研究进展、试验组别）	90	研究者GCP意识不充分┋机构等管理部门流程不清晰、可操作性差┋医院给予监查办公环境差	公司针对项目培训不够┋时间不够，工作量太大
198	2022/5/24 9:11:47	365秒	手机提交	直接访问	220.202.224.180(湖南-长沙)	男	25	本科	医学	1年	3个月	驻家办公	6个月	2	0	5	药物临床试验	初级CRA	CRO	中外合资	在医院工作	医生	(跳过)	10万以下	40小时以内	疫情后才入职做CRA	几乎不出差（3天以下）	10天	1	1	0	0	0	一周	0	0	0	1	1	1	较少的项目入组困难（15~40%的项目）	70	70	70	70	30%以下（只清楚基本情况，如：知道处于筛选入组中，不清楚目前入组多少例数）	70	研究者不配合┋机构等管理部门流程不清晰、可操作性差┋机构等管理部门人员不配合、效率低	公司针对项目培训不够┋公司管理、运行效率较低
199	2022/5/24 9:12:23	407秒	微信	N/A	222.247.111.244(湖南-长沙)	男	26	本科	药学	三个月	三个月	驻家办公	三个月	1	0	1	药物临床试验	初级CRA	CRO	中资	在药企工作	(跳过)	销售	10~20万	40~50小时	疫情后才入职做CRA	几乎不出差（3天以下）	0	1	1	0	0	0	每月一次	暂无	暂无	暂无	2	2	1	否，几乎未面临（15%以下的项目）	95	90	90	90	80%~100%（每个受试者的情况都清楚，包括每个受试者研究进展、试验组别）	95	研究者GCP意识不充分┋机构等管理部门人员不配合、效率低	公司管理、运行效率较低
200	2022/5/24 9:15:07	421秒	手机提交	直接访问	36.48.46.97(吉林-长春)	女	29	本科	药学	1	3个月左右	驻家办公	2.5年	3	2	4	药物临床试验	中级CRA	CRO	中资	CRC	(跳过)	(跳过)	10~20万	40小时以内	几乎不出差（3天以下）	几乎不出差（3天以下）	0	1	1	0	0	0	有需要就去	无	无	无	1	1	1	较少的项目入组困难（15~40%的项目）	90	90	90	90	60%~80%（清楚各个受试者阶段，不清楚各个受试者具体信息）	90	研究者GCP意识不充分┋机构等管理部门人员不配合、效率低┋医院给予监查办公环境差	时间不够，工作量太大
201	2022/5/24 9:15:10	699秒	手机提交	直接访问	111.25.2.113(吉林-长春)	女	25	本科	其他〖制药工程〗	1.5	2个月	驻家办公	15个月	2	1	6	药物临床试验	中级CRA	CRO	中外合资	CRC	(跳过)	(跳过)	10~20万	40小时以内	3~7天	几乎不出差（3天以下）	目前项目阶段均为SSU，暂不涉及监查	1	1	0	0	0	需要拜访时及时拜访	NA	NA	NA	2	2	1	否，几乎未面临（15%以下的项目）	80	NA	NA	NA	80%~100%（每个受试者的情况都清楚，包括每个受试者研究进展、试验组别）	90	研究者不配合┋研究者GCP意识不充分	时间不够，工作量太大
202	2022/5/24 9:16:11	554秒	手机提交	直接访问	60.1.183.195(河北-石家庄)	男	27	硕士	药学	1	15天	驻家办公	正大天晴药业集团股份有限公司	2	0	0	药物临床试验	初级CRA	CRO	中外合资	毕业就做CRA	(跳过)	(跳过)	10万以下	40~50小时	疫情后才入职做CRA	几乎不出差（3天以下）	暂无	0	0	0	0	0	不涉及	不涉及	不涉及	不涉及	6	5	2	大部分项目入组困难（60~85%的项目）	80	80	80	20	60%~80%（清楚各个受试者阶段，不清楚各个受试者具体信息）	79	研究者不配合┋研究者GCP意识不充分	公司针对项目培训不够
203	2022/5/24 9:18:37	629秒	手机提交	直接访问	120.227.32.77(湖南-长沙)	女	28	本科	护理	1年多	5个月	驻家办公	1年	2	0	5	药物临床试验	初级CRA	CRO	中外合资	CRC	(跳过)	(跳过)	10~20万	40~50小时	7~14天	3~7天	项目未启动，暂未有监查任务	2	2	0	0	0	1个月	NA	Na	Na	4	4	2	大概一半的项目入组困难（40~60%的项目）	70	70	80	80	60%~80%（清楚各个受试者阶段，不清楚各个受试者具体信息）	80	研究者GCP意识不充分	时间不够，工作量太大
204	2022/5/24 9:18:48	806秒	手机提交	直接访问	103.63.155.57(辽宁-营口)	女	27	本科	护理	1.5	6个月	驻家办公	2.5年	2	0	8	药物临床试验	中级CRA	CRO	中外合资	其他〖CTA〗	(跳过)	(跳过)	10万以下	40~50小时	3~7天	几乎不出差（3天以下）	NA	3	3	0	0	0	一个月一次	一个月三次	一个月一次	一个月两次	3	2	2	大概一半的项目入组困难（40~60%的项目）	80	80	80	80	60%~80%（清楚各个受试者阶段，不清楚各个受试者具体信息）	70	研究者GCP意识不充分┋机构等管理部门人员不配合、效率低┋医院给予监查办公环境差	公司针对项目培训不够┋时间不够，工作量太大
205	2022/5/24 9:19:12	482秒	微信	N/A	39.144.137.86(四川-成都)	女	26	本科	药学	2	1	其他〖成都〗	1.2	2	0	10	药物临床试验	初级CRA	申办方	外资	CRC	(跳过)	(跳过)	10~20万	50~60小时	3~7天	3~7天	9	6	0	4	4	2	1	1	1	0	4	2	1	大部分项目入组困难（60~85%的项目）	0	80	90	0	60%~80%（清楚各个受试者阶段，不清楚各个受试者具体信息）	90	机构等管理部门人员不配合、效率低┋医院给予监查办公环境差	公司针对项目培训不够┋时间不够，工作量太大┋公司管理、运行效率较低
206	2022/5/24 9:21:10	946秒	手机提交	直接访问	111.22.177.131(湖南-长沙)	女	22	本科	药学	1年多	3个月	其他〖长沙〗	1年	2	3	0	药物临床试验	初级CRA	CRO	中资	毕业就做CRA	(跳过)	(跳过)	10万以下	40小时以内	几乎不出差（3天以下）	几乎不出差（3天以下）	0	1	1	0	0	0	未曾拜访	NA	NA	NA	2	1	1	否，几乎未面临（15%以下的项目）	80	NA	NA	NA	30%~60%（清楚目前入组多少例数，但不清楚各个受试者阶段）	因项目阶段目前还是SSU阶段，还未到医院进行监查过	医院给予监查办公环境差	公司针对项目培训不够
207	2022/5/24 9:24:30	1069秒	手机提交	直接访问	115.57.146.159(河南-郑州)	女	26	本科	药学	0	4	驻家办公	1	1	2	4	药物临床试验	初级CRA	CRO	中外合资	CRC	(跳过)	(跳过)	10~20万	50~60小时	疫情后才入职做CRA	几乎不出差（3天以下）	2-3	4	2	2	1	0	1月	2次/月	2次/月	0	4	4	3	大概一半的项目入组困难（40~60%的项目）	8	9	9	0	60%~80%（清楚各个受试者阶段，不清楚各个受试者具体信息）	88	研究者GCP意识不充分┋机构等管理部门流程不清晰、可操作性差┋医院给予监查办公环境差	时间不够，工作量太大┋公司管理、运行效率较低
208	2022/5/24 9:26:30	892秒	手机提交	直接访问	111.22.248.42(湖南-长沙)	女	32	本科	护理	10个月左右	2个多月	驻家办公	7个月	2	1	4	药物临床试验	中级CRA	CRO	中资	其他〖研究护士+CRC〗	(跳过)	(跳过)	10~20万	40~50小时	几乎不出差（3天以下）	3~7天	入职两个月左右，项目处于SSU阶段，协助的BE项目本月出差监查6天	1	1	0	0	0	视试验需要而定	暂未开展	暂未开展	暂无	1	1	1	较少的项目入组困难（15~40%的项目）	80	暂未启动	暂未启动	暂未启动	30%~60%（清楚目前入组多少例数，但不清楚各个受试者阶段）	80	研究者GCP意识不充分┋机构等管理部门人员不配合、效率低	公司管理、运行效率较低
209	2022/5/24 9:28:06	1033秒	手机提交	直接访问	111.18.39.14(陕西-西安)	女	29	本科	护理	1.2年	1.8个月	驻家办公	1年	2	0	4	药物临床试验	中级CRA	CRO	中资	CRC	(跳过)	(跳过)	10~20万	40小时以内	疫情后才入职做CRA	7~14天	NA	1	1	0	0	0	NA	NA	NA	NA	1	1	1	较少的项目入组困难（15~40%的项目）	95	95	95	95	80%~100%（每个受试者的情况都清楚，包括每个受试者研究进展、试验组别）	90	研究者不配合┋研究者GCP意识不充分┋医院给予监查办公环境差	公司针对项目培训不够
210	2022/5/24 9:30:05	1028秒	手机提交	直接访问	60.24.91.81(天津-天津)	女	24	本科	其他〖中药学〗	半年	半年	其他〖天津〗	NA	1	0	3	药物临床试验	初级CRA	CRO	外资	CRC	(跳过)	(跳过)	10万以下	40~50小时	疫情后才入职做CRA	14~21天	NA	1	0	0	0	1	NA	NA	NA	NA	1	1	1	较少的项目入组困难（15~40%的项目）	65	65	65	70	60%~80%（清楚各个受试者阶段，不清楚各个受试者具体信息）	65	研究者GCP意识不充分	公司针对项目培训不够
211	2022/5/24 9:30:24	615秒	手机提交	直接访问	114.218.7.190(江苏-苏州)	男	25	本科	其他	2	3月	驻家办公	1年	2	6	10	药物临床试验	中级CRA	CRO	中资	毕业就做CRA	(跳过)	(跳过)	10~20万	40小时以内	3~7天	几乎不出差（3天以下）	0	1	1	0	0	0	2周	NA	NA	NA	1	1	1	较少的项目入组困难（15~40%的项目）	100	NA	NA	NA	80%~100%（每个受试者的情况都清楚，包括每个受试者研究进展、试验组别）	90	研究者GCP意识不充分┋机构等管理部门流程不清晰、可操作性差	时间不够，工作量太大
212	2022/5/24 9:31:38	464秒	手机提交	直接访问	112.123.14.109(安徽-合肥)	男	27	本科	药学	3	1.5个月	驻家办公	润东医药研发(上海)有限公司	4	4	18	药物临床试验	中级CRA	CRO	中资	毕业就做CRA	(跳过)	(跳过)	10~20万	40小时以内	7~14天	7~14天	7	2	2	0	0	0	视情况而定	每月一次	每月一次	每月一次	3	2	2	较少的项目入组困难（15~40%的项目）	90	90	90	90	80%~100%（每个受试者的情况都清楚，包括每个受试者研究进展、试验组别）	90	研究者不配合┋研究者GCP意识不充分	时间不够，工作量太大
213	2022/5/24 9:31:45	669秒	手机提交	直接访问	112.224.17.206(山东-济南)	男	27	硕士	药学	不足1年	3个月	驻家办公	3	2	0	0	药物临床试验	初级CRA	CRO	中资	在医院工作	医技岗位	(跳过)	10~20万	50~60小时	几乎不出差（3天以下）	14~21天	NA	2	0	0	0	0	视情况而定	NA	NA	NA	4	3	1	较少的项目入组困难（15~40%的项目）	80	NA	NA	NA	60%~80%（清楚各个受试者阶段，不清楚各个受试者具体信息）	70	研究者不配合┋机构等管理部门人员不配合、效率低┋医院给予监查办公环境差	时间不够，工作量太大
214	2022/5/24 9:31:50	439秒	微信	N/A	119.4.174.177(四川-成都)	男	28	本科	药学	1	1	驻家办公	1年	1	1	4	药物临床试验	初级CRA	CRO	中资	CRC	(跳过)	(跳过)	10万以下	40~50小时	几乎不出差（3天以下）	几乎不出差（3天以下）	8	4	1	2	1	0	一周	一周	一月	两周	4	2	1	较少的项目入组困难（15~40%的项目）	90	90	90	90	80%~100%（每个受试者的情况都清楚，包括每个受试者研究进展、试验组别）	90	研究者GCP意识不充分┋机构等管理部门流程不清晰、可操作性差	公司管理、运行效率较低
215	2022/5/24 9:34:19	583秒	微信	N/A	222.182.195.153(重庆-重庆)	女	26	本科	护理	1	1	广州	3年	2	0	0	药物临床试验	初级CRA	CRO	中资	CRC	(跳过)	(跳过)	10万以下	40小时以内	几乎不出差（3天以下）	几乎不出差（3天以下）	0	0	0	0	0	0	0	0	0	0	1	1	1	大概一半的项目入组困难（40~60%的项目）	80	90	100	90	80%~100%（每个受试者的情况都清楚，包括每个受试者研究进展、试验组别）	90	研究者不配合┋研究者GCP意识不充分┋医院给予监查办公环境差	公司针对项目培训不够┋时间不够，工作量太大
216	2022/5/24 9:38:23	555秒	微信	N/A	183.209.150.162(江苏-南京)	女	25	本科	药学	1.5	1.5	其他〖南京〗	昆翎企业管理（上海）有限公司	1	0	5	药物临床试验	中级CRA	CRO	中外合资	CRC	(跳过)	(跳过)	10~20万	40~50小时	疫情后才入职做CRA	7~14天	7	4	1	1	2	0	未曾采访	1个月1次	2个月1次	NA	8	6	3	较少的项目入组困难（15~40%的项目）	90	90	90	Na	80%~100%（每个受试者的情况都清楚，包括每个受试者研究进展、试验组别）	80	研究者GCP意识不充分┋机构等管理部门人员不配合、效率低┋医院给予监查办公环境差	时间不够，工作量太大
217	2022/5/24 9:40:30	476秒	手机提交	直接访问	58.247.180.185(上海-上海)	男	24	本科	药学	1年	0.5年	上海	1年	2	0	3	其他〖科研〗	初级CRA	CRO	中外合资	其他〖cta〗	(跳过)	(跳过)	10万以下	40小时以内	几乎不出差（3天以下）	几乎不出差（3天以下）	7	1	1	0	0	0	有需要去	0	0	0	1	1	1	大概一半的项目入组困难（40~60%的项目）	70	0	0	0	30%~60%（清楚目前入组多少例数，但不清楚各个受试者阶段）	70	研究者不配合┋研究者GCP意识不充分┋机构等管理部门流程不清晰、可操作性差┋机构等管理部门人员不配合、效率低┋医院给予监查办公环境差	公司针对项目培训不够
218	2022/5/24 9:46:30	626秒	微信	N/A	218.26.55.104(山西-忻州)	男	26	本科	药学	1.5	1.5	其他〖天津〗	1.5	1	2	4	BE/Ⅰ期试验	初级CRA	CRO	外资	在医院工作	医技岗位	(跳过)	10万以下	40~50小时	7~14天	7~14天	10	3	0	1	0	2	NA	两周	NA	一个月	3	2	2	否，几乎未面临（15%以下的项目）	90	90	90	90	60%~80%（清楚各个受试者阶段，不清楚各个受试者具体信息）	80	研究者GCP意识不充分	公司针对项目培训不够
219	2022/5/24 9:51:06	324秒	微信	N/A	111.41.189.20(黑龙江-哈尔滨)	女	32	本科	药学	2	3个月	驻家办公	1年	2	2	1	药物临床试验	中级CRA	CRO	中资	CRC	(跳过)	(跳过)	10~20万	40~50小时	14~21天	3~7天	看情况	4	3	0	0	1	看情况	1周	1个月	2个月	3	1	1	否，几乎未面临（15%以下的项目）	88	90	90	90	80%~100%（每个受试者的情况都清楚，包括每个受试者研究进展、试验组别）	90	研究者不配合┋研究者GCP意识不充分┋机构等管理部门流程不清晰、可操作性差┋医院给予监查办公环境差	公司管理、运行效率较低
220	2022/5/24 9:53:27	1457秒	手机提交	直接访问	223.151.100.246(湖南-常德)	女	28	本科	药学	3	2个月	驻家办公	一年	4	0	12	药物临床试验	中级CRA	CRO	中外合资	其他〖QA〗	(跳过)	(跳过)	10~20万	40~50小时	14~21天	7~14天	0，ssu阶段	1	1	0	0	0	两周	NA	NA	NA	2	2	2	否，几乎未面临（15%以下的项目）	60	NA	NA	NA	80%~100%（每个受试者的情况都清楚，包括每个受试者研究进展、试验组别）	78	研究者GCP意识不充分┋医院给予监查办公环境差	公司针对项目培训不够
221	2022/5/24 9:53:29	831秒	手机提交	直接访问	60.24.8.44(天津-天津)	女	24	本科	药学	10个月	10个月	其他〖天津〗	10个月	1	0	5	BE/Ⅰ期试验	初级CRA	CRO	外资	毕业就做CRA	(跳过)	(跳过)	10万以下	50~60小时	7~14天	3~7天	5	3	2	1	0	0	1周	2周	2周	-	2	2	2	较少的项目入组困难（15~40%的项目）	80	60	60	50	60%~80%（清楚各个受试者阶段，不清楚各个受试者具体信息）	70	医院给予监查办公环境差	公司针对项目培训不够┋时间不够，工作量太大
222	2022/5/24 9:55:16	3073秒	微信	N/A	222.209.16.52(四川-成都)	女	27	本科	护理	3.5	1	其他〖成都〗	2.5	2	3	25+	药物临床试验	中级CRA	CRO	中资	在医院工作	护士	(跳过)	10~20万	40~50小时	3~7天	3~7天	6	8	3	2	0	3	1月	1月	2月	1月	8	4	3	大概一半的项目入组困难（40~60%的项目）	70	90	80	80	60%~80%（清楚各个受试者阶段，不清楚各个受试者具体信息）	75	研究者不配合┋研究者GCP意识不充分┋机构等管理部门流程不清晰、可操作性差┋机构等管理部门人员不配合、效率低┋医院给予监查办公环境差	公司针对项目培训不够┋时间不够，工作量太大┋公司管理、运行效率较低
223	2022/5/24 9:58:11	1303秒	手机提交	直接访问	221.198.141.20(天津-天津)	女	27	硕士	药学	1	1	其他〖天津〗	1	1	0	5	药物临床试验	初级CRA	CRO	外资	毕业就做CRA	(跳过)	(跳过)	10~20万	40~50小时	3~7天	3~7天	4	3	2	1	1	0	每月一次	一月一次	一月一次	一月一次	4	3	3	否，几乎未面临（15%以下的项目）	90	60	60	0	80%~100%（每个受试者的情况都清楚，包括每个受试者研究进展、试验组别）	90	研究者不配合┋机构等管理部门人员不配合、效率低┋医院给予监查办公环境差	公司针对项目培训不够
224	2022/5/24 10:31:01	637秒	微信	N/A	14.150.16.35(广东-广州)	女	24	本科	药学	2.5	1	广州	2	2	4	4	药物临床试验	初级CRA	CRO	外资	毕业就做CRA	(跳过)	(跳过)	10~20万	60小时以上	7~14天	7~14天	6	3	2	1	1	0	3	2	1	1	3	2	1	大部分项目入组困难（60~85%的项目）	70	90	91	无	60%~80%（清楚各个受试者阶段，不清楚各个受试者具体信息）	90	研究者不配合┋研究者GCP意识不充分┋机构等管理部门流程不清晰、可操作性差┋机构等管理部门人员不配合、效率低┋医院给予监查办公环境差	时间不够，工作量太大
225	2022/5/24 10:32:53	434秒	手机提交	直接访问	112.96.199.247(广东-广州)	男	22	本科	药学	0.8	0.8	驻家办公	NA	0	0	0	药物临床试验	初级CRA	CRO	中外合资	毕业就做CRA	(跳过)	(跳过)	10万以下	50~60小时	疫情后才入职做CRA	3~7天	NA	1	0	1	0	0	NA	NA	NA	NA	2	2	2	几乎所有项目都入组困难（85%以上的项目）	60%	0%	0%	0%	30%~60%（清楚目前入组多少例数，但不清楚各个受试者阶段）	50	医院给予监查办公环境差	公司针对项目培训不够┋时间不够，工作量太大┋公司管理、运行效率较低
226	2022/5/24 10:43:34	1080秒	微信	N/A	112.94.1.136(广东-广州)	男	27	本科	药学	2	2个月	广州	1.5年	2	5	14	药物临床试验	初级CRA	CRO	中外合资	在药企工作	(跳过)	行政管理等	10~20万	40~50小时	疫情后才入职做CRA	3~7天	5	1	0	0	0	1	NA	NA	NA	1个月	1	1	1	大概一半的项目入组困难（40~60%的项目）	80	80	80	70	60%~80%（清楚各个受试者阶段，不清楚各个受试者具体信息）	70	机构等管理部门流程不清晰、可操作性差┋机构等管理部门人员不配合、效率低	时间不够，工作量太大┋公司管理、运行效率较低
227	2022/5/24 10:45:38	402秒	手机提交	直接访问	112.94.1.136(广东-广州)	男	26	本科	药学	2	2	广州	2年	1	2	5	药物临床试验	中级CRA	CRO	外资	毕业就做CRA	(跳过)	(跳过)	10~20万	40~50小时	3~7天	3~7天	8	3	1	1	0	1	不确定	1个月	一个月	一个月	5	5	4	大概一半的项目入组困难（40~60%的项目）	80	80	80	80	30%~60%（清楚目前入组多少例数，但不清楚各个受试者阶段）	80	机构等管理部门流程不清晰、可操作性差	时间不够，工作量太大┋公司管理、运行效率较低
228	2022/5/24 10:51:15	378秒	微信	N/A	182.240.102.232(云南-曲靖)	女	27	本科	护理	1	1	其他〖昆明〗	1年	1	1	5	药物临床试验	初级CRA	申办方	中资	CRC	(跳过)	(跳过)	10万以下	40~50小时	几乎不出差（3天以下）	几乎不出差（3天以下）	21	5	2	1	2	0	两个周	半个月	一个月	3个月	3	1	1	较少的项目入组困难（15~40%的项目）	50	80	90	95	60%~80%（清楚各个受试者阶段，不清楚各个受试者具体信息）	80	研究者不配合┋研究者GCP意识不充分┋机构等管理部门人员不配合、效率低┋医院给予监查办公环境差	公司针对项目培训不够┋上层监管不到位┋时间不够，工作量太大┋公司管理、运行效率较低
229	2022/5/24 10:56:31	973秒	微信	N/A	61.158.148.122(河南-郑州)	男	32	本科	药学	6.5	5	其他〖郑州办事处〗	5年	2	3	15	药物临床试验	高级CRA	CRO	中资	毕业就做CRA	(跳过)	(跳过)	10~20万	50~60小时	7~14天	几乎不出差（3天以下）	20	9	1	3	1	4	有事去一下	一月一到二次	一月一次	两月一次	6	3	2	否，几乎未面临（15%以下的项目）	70	90	85	75	60%~80%（清楚各个受试者阶段，不清楚各个受试者具体信息）	70	研究者GCP意识不充分	时间不够，工作量太大
230	2022/5/24 11:09:45	448秒	手机提交	直接访问	39.144.82.159(天津-天津)	女	24	本科	药学	1.7	1.7年	其他〖天津〗	1.7年	1	0	10	药物临床试验	高级CRA	CRO	中外合资	毕业就做CRA	(跳过)	(跳过)	10万以下	40小时以内	疫情后才入职做CRA	几乎不出差（3天以下）	3	6	3	1	1	2	1个月2次	1月1次	1月1次	半年一次	6	6	5	大概一半的项目入组困难（40~60%的项目）	80	100	100	100	80%~100%（每个受试者的情况都清楚，包括每个受试者研究进展、试验组别）	80	研究者不配合┋研究者GCP意识不充分┋机构等管理部门流程不清晰、可操作性差┋机构等管理部门人员不配合、效率低┋医院给予监查办公环境差	公司针对项目培训不够┋时间不够，工作量太大
231	2022/5/24 11:12:46	759秒	微信	N/A	112.96.228.160(广东-广州)	女	24	本科	药学	1.8年	0.8年	广州	0.9年	2	0	10	药物临床试验	初级CRA	CRO	外资	毕业就做CRA	(跳过)	(跳过)	10万以下	40~50小时	7~14天	7~14天	8	3	0	3	0	0	2周	1月	2月	2月	4	3	2	大概一半的项目入组困难（40~60%的项目）	50	80	90	90	80%~100%（每个受试者的情况都清楚，包括每个受试者研究进展、试验组别）	85	研究者不配合┋研究者GCP意识不充分┋机构等管理部门人员不配合、效率低┋医院给予监查办公环境差	公司针对项目培训不够┋时间不够，工作量太大
232	2022/5/24 11:18:15	853秒	手机提交	直接访问	112.94.1.136(广东-广州)	女	23	本科	其他〖医药营销〗	2	1年	广州	1年	3	0	16	药物临床试验	高级CRA	CRO	中资	毕业就做CRA	(跳过)	(跳过)	10~20万	40~50小时	疫情后才入职做CRA	3~7天	8个工作日	3	1	2	0	0	视情况而定	1个月	NA	NA	5	3	2	大概一半的项目入组困难（40~60%的项目）	60	80	NA	NA	80%~100%（每个受试者的情况都清楚，包括每个受试者研究进展、试验组别）	75	研究者不配合┋机构等管理部门流程不清晰、可操作性差	上层监管不到位┋公司管理、运行效率较低
233	2022/5/24 11:30:44	440秒	手机提交	直接访问	117.136.32.212(广东-惠州)	女	27	本科	药学	1个月	1个月	广州	本公司	1	0	2	BE/Ⅰ期试验	初级CRA	CRO	中资	CRC	(跳过)	(跳过)	10~20万	40~50小时	疫情后才入职做CRA	几乎不出差（3天以下）	NA 刚入职还没去医院监查	1	1	0	0	0	一周一次	NA	NA	NA	1	1	1	否，几乎未面临（15%以下的项目）	60	70	70	60	60%~80%（清楚各个受试者阶段，不清楚各个受试者具体信息）	70	研究者不配合┋机构等管理部门人员不配合、效率低┋医院给予监查办公环境差	公司针对项目培训不够
234	2022/5/24 11:33:04	464秒	微信	N/A	117.12.135.253(天津-天津)	女	26	本科	药学	2	2	其他〖天津〗	2	1	0	0	药物临床试验	高级CRA	CRO	中资	其他〖Na〗	(跳过)	(跳过)	10~20万	50~60小时	7~14天	几乎不出差（3天以下）	0	5	2	1	0	2	0	0	0	0	4	4	4	大概一半的项目入组困难（40~60%的项目）	50	80	80	90	80%~100%（每个受试者的情况都清楚，包括每个受试者研究进展、试验组别）	80	研究者GCP意识不充分┋机构等管理部门流程不清晰、可操作性差┋医院给予监查办公环境差	时间不够，工作量太大
235	2022/5/24 11:38:01	891秒	手机提交	直接访问	223.104.122.24(湖北-武汉)	男	29	本科	药学	4年	2.5个月	广州	3年	4	3	28	药物临床试验	高级CRA	CRO	中资	其他〖验伤员〗	(跳过)	(跳过)	10~20万	50~60小时	几乎不出差（3天以下）	7~14天	6天	5	3	1	1	0	一个月	一个月	二个月	NA	5	4	3	否，几乎未面临（15%以下的项目）	90	95	95	NA	80%~100%（每个受试者的情况都清楚，包括每个受试者研究进展、试验组别）	85	研究者GCP意识不充分┋医院给予监查办公环境差	公司管理、运行效率较低
236	2022/5/24 11:45:04	801秒	微信	N/A	111.41.168.202(黑龙江-哈尔滨)	女	29	本科	药学	小于1年	小于1年	驻家办公	凯诺	1	0	0	药物临床试验	初级CRA	CRO	中外合资	CRC	(跳过)	(跳过)	10~20万	50~60小时	疫情后才入职做CRA	3~7天	项目刚启动，无随访阶段项目	2	1	1	0	0	每月1次	每月1次	无随访中项目	无关中心项目	3	3	3	否，几乎未面临（15%以下的项目）	80	90	90	90	80%~100%（每个受试者的情况都清楚，包括每个受试者研究进展、试验组别）	75	研究者GCP意识不充分┋医院给予监查办公环境差	时间不够，工作量太大┋公司管理、运行效率较低
237	2022/5/24 12:01:39	303秒	手机提交	直接访问	120.234.130.203(广东-东莞)	男	22	本科	药学	1.5	1.5	广州	天津冠勤	1	3	0	药物临床试验	初级CRA	CRO	中外合资	毕业就做CRA	(跳过)	(跳过)	10万以下	60小时以上	7~14天	7~14天	14	4	2	0	0	2	每周一次	工作日每天	看情况	看情况	3	2	1	较少的项目入组困难（15~40%的项目）	90	90	90	90	80%~100%（每个受试者的情况都清楚，包括每个受试者研究进展、试验组别）	90	研究者不配合┋研究者GCP意识不充分┋机构等管理部门流程不清晰、可操作性差┋机构等管理部门人员不配合、效率低	时间不够，工作量太大
238	2022/5/24 12:17:08	4480秒	手机提交	直接访问	60.24.8.44(天津-天津)	女	29	本科	医学	3年	1年	驻家办公	2年	2	3	8	药物临床试验	高级CRA	CRO	外资	毕业就做CRA	(跳过)	(跳过)	10~20万	50~60小时	14~21天	7~14天	7-14天	3	1	1	0	1	因为疫情，目前没有去过中心	每周一次	NA	每周一次	3	2	2	较少的项目入组困难（15~40%的项目）	80	90	95	95	80%~100%（每个受试者的情况都清楚，包括每个受试者研究进展、试验组别）	90分	研究者不配合┋医院给予监查办公环境差	公司针对项目培训不够┋时间不够，工作量太大
239	2022/5/24 12:18:14	859秒	微信	N/A	101.229.163.170(上海-上海)	女	33	硕士	医学	7	1年	上海	3年	3	0	20	诊断试剂临床试验	高级CRA	申办方	外资	在医院工作	医生	(跳过)	30~50万	40~50小时	几乎不出差（3天以下）	几乎不出差（3天以下）	0	7	0	0	0	0	1-2月	NA	NA	NA	3	2	2	否，几乎未面临（15%以下的项目）	95	95	95	95	60%~80%（清楚各个受试者阶段，不清楚各个受试者具体信息）	85	研究者GCP意识不充分┋机构等管理部门流程不清晰、可操作性差┋医院给予监查办公环境差	公司针对项目培训不够
240	2022/5/24 12:34:08	2930秒	手机提交	直接访问	218.69.55.154(天津-天津)	女	25	硕士	药学	7个月	10个月	其他〖天津〗	天津凯诺医药科技发展有限公司	1	0	3	药物临床试验	初级CRA	CRO	中外合资	毕业就做CRA	(跳过)	(跳过)	10万以下	40~50小时	几乎不出差（3天以下）	几乎不出差（3天以下）	4天	3	2	1	1	0	2-3次/月	1次/月	1次/月	/	4	2	2	较少的项目入组困难（15~40%的项目）	60	80	80	/	60%~80%（清楚各个受试者阶段，不清楚各个受试者具体信息）	75	研究者GCP意识不充分┋医院给予监查办公环境差	上层监管不到位
241	2022/5/24 13:03:00	417秒	微信	N/A	101.85.36.137(上海-上海)	男	25	大专	医学	5	1	上海	4	2	5	23	医疗器械临床试验	高级CRA	申办方	中资	毕业就做CRA	(跳过)	(跳过)	30~50万	50~60小时	3~7天	几乎不出差（3天以下）	5	1	1	1	0	0	每月1-2次	每月1-2次	暂无	暂无	10	6	6	较少的项目入组困难（15~40%的项目）	100	100	0	0	60%~80%（清楚各个受试者阶段，不清楚各个受试者具体信息）	80	研究者不配合┋机构等管理部门流程不清晰、可操作性差┋机构等管理部门人员不配合、效率低	上层监管不到位┋时间不够，工作量太大
242	2022/5/24 13:51:38	575秒	手机提交	直接访问	183.192.21.6(上海-上海)	女	25	本科	药学	1	不到1年	上海	不到一年	2	0	0	药物临床试验	初级CRA	CRO	中外合资	在药企工作	(跳过)	研发	10~20万	40~50小时	3~7天	几乎不出差（3天以下）	0	2	1	1	1	0	0	0	0	0	2	1	1	较少的项目入组困难（15~40%的项目）	50	90	90	0	80%~100%（每个受试者的情况都清楚，包括每个受试者研究进展、试验组别）	80	机构等管理部门流程不清晰、可操作性差┋医院给予监查办公环境差	公司管理、运行效率较低
243	2022/5/24 14:01:29	319秒	手机提交	直接访问	101.88.99.163(上海-上海)	男	27	本科	药学	2	3个月	上海	上海信谊百路达药业有限公司	2	0	3	药物临床试验	初级CRA	CRO	中外合资	在药企工作	(跳过)	研发	10~20万	40~50小时	疫情后才入职做CRA	几乎不出差（3天以下）	0	3	3	0	0	0	0	0	0	0	3	1	1	大概一半的项目入组困难（40~60%的项目）	70	80	90	95	60%~80%（清楚各个受试者阶段，不清楚各个受试者具体信息）	70	研究者不配合┋研究者GCP意识不充分┋机构等管理部门人员不配合、效率低	公司针对项目培训不够┋上层监管不到位┋时间不够，工作量太大┋公司管理、运行效率较低
244	2022/5/24 14:01:33	744秒	手机提交	直接访问	220.196.192.174(上海-上海)	女	28	本科	护理	3个月	3个月左右	驻家办公	天津冠勤医药科技有限公司	1	0	2	药物临床试验	初级CRA	CRO	中资	在医院工作	护士	(跳过)	10万以下	50~60小时	疫情后才入职做CRA	3~7天	0	2	2	0	0	0	一个月一次	没有	一个月一次	一个月两次	64	24	12	较少的项目入组困难（15~40%的项目）	90	90	80	90	80%~100%（每个受试者的情况都清楚，包括每个受试者研究进展、试验组别）	85	研究者GCP意识不充分┋机构等管理部门流程不清晰、可操作性差┋机构等管理部门人员不配合、效率低┋医院给予监查办公环境差	时间不够，工作量太大
245	2022/5/24 14:27:53	338秒	微信	N/A	111.18.142.180(陕西-西安)	女	27	本科	护理	3	1	驻家办公	2	2	0	7	药物临床试验	中级CRA	CRO	中资	CRC	(跳过)	(跳过)	10~20万	40小时以内	14~21天	14~21天	20	4	0	4	4	0	0	1	1	0	5	4	4	较少的项目入组困难（15~40%的项目）	9	9	9	8	80%~100%（每个受试者的情况都清楚，包括每个受试者研究进展、试验组别）	85	研究者不配合┋研究者GCP意识不充分┋机构等管理部门流程不清晰、可操作性差┋机构等管理部门人员不配合、效率低┋医院给予监查办公环境差	时间不够，工作量太大┋公司管理、运行效率较低
246	2022/5/24 14:47:55	403秒	微信	N/A	223.104.9.217(四川-成都)	女	27	本科	药学	1	1	其他〖成都〗	1	1	0	2	药物临床试验	初级CRA	CRO	外资	CRC	(跳过)	(跳过)	10~20万	40小时以内	疫情后才入职做CRA	几乎不出差（3天以下）	3	2	0	0	0	2	na	na	na	3个月	2	2	2	较少的项目入组困难（15~40%的项目）	85	95	90	75	30%~60%（清楚目前入组多少例数，但不清楚各个受试者阶段）	80	医院给予监查办公环境差	上层监管不到位
247	2022/5/24 14:49:56	609秒	微信	N/A	1.85.19.246(陕西-西安)	女	29	本科	药学	1	1	其他〖驻地办公〗	1	1	0	4	药物临床试验	初级CRA	申办方	中资	在药企工作	(跳过)	销售	10万以下	40~50小时	几乎不出差（3天以下）	几乎不出差（3天以下）	3	5	1	2	0	2	半个月1次	1周2次	无	1周1次	4	1	1	大概一半的项目入组困难（40~60%的项目）	2	8	无	5	80%~100%（每个受试者的情况都清楚，包括每个受试者研究进展、试验组别）	60	研究者GCP意识不充分┋医院给予监查办公环境差	时间不够，工作量太大
248	2022/5/24 14:49:59	614秒	微信	N/A	113.143.208.98(陕西-未知)	男	26	硕士	药学	1	1	其他〖西安〗	8个月	2	0	16	药物临床试验	初级CRA	申办方	中外合资	毕业就做CRA	(跳过)	(跳过)	10万以下	40~50小时	3~7天	3~7天	20	16	4	9	1	2	一周一次	2天一次	一周一次	一周一次	4	2	1	大概一半的项目入组困难（40~60%的项目）	80	90	90	70	80%~100%（每个受试者的情况都清楚，包括每个受试者研究进展、试验组别）	80	研究者GCP意识不充分┋医院给予监查办公环境差	公司针对项目培训不够┋上层监管不到位┋时间不够，工作量太大
249	2022/5/24 14:50:46	419秒	微信	N/A	117.136.36.197(河南-郑州)	女	28	本科	护理	1年	1年	其他〖西安〗	3年	2	1	5	药物临床试验	中级CRA	申办方	中外合资	CRC	(跳过)	(跳过)	10~20万	60小时以上	3~7天	7~14天	5天	4	3	0	0	1	5天	5天	一个月	一个月	4	2	2	大概一半的项目入组困难（40~60%的项目）	5	8	8	9	30%~60%（清楚目前入组多少例数，但不清楚各个受试者阶段）	60	机构等管理部门人员不配合、效率低┋医院给予监查办公环境差	时间不够，工作量太大
250	2022/5/24 14:51:10	675秒	微信	N/A	117.32.166.59(陕西-西安)	女	29	本科	其他〖预防医学〗	3	2	驻家办公	2	2	2	8	药物临床试验	中级CRA	申办方	中资	在医院工作	医生	(跳过)	10~20万	40小时以内	7~14天	7~14天	15	6	3	2	0	1	一个月1-2次	至少一个月一次	至少一个月一次	至少一个月一次	5	3	3	大概一半的项目入组困难（40~60%的项目）	80	95	85	80	80%~100%（每个受试者的情况都清楚，包括每个受试者研究进展、试验组别）	85	研究者不配合┋研究者GCP意识不充分	公司针对项目培训不够┋上层监管不到位
251	2022/5/24 14:51:50	719秒	微信	N/A	222.90.67.206(陕西-西安)	男	26	本科	护理	3	1	驻家办公	2	2	2	15	药物临床试验	中级CRA	申办方	中资	CRC	(跳过)	(跳过)	20~30万	50~60小时	14~21天	14~21天	18	5	1	2	2	0	4周	4周	4-6周	4周	6	3	3	较少的项目入组困难（15~40%的项目）	80	90	90	90	80%~100%（每个受试者的情况都清楚，包括每个受试者研究进展、试验组别）	85	研究者不配合┋机构等管理部门流程不清晰、可操作性差┋机构等管理部门人员不配合、效率低	时间不够，工作量太大
252	2022/5/24 14:52:20	684秒	微信	N/A	106.33.226.11(河南-郑州)	女	30	大专	护理	1年	1年	驻家办公	还未离职	1	1	3	上市后临床验证	初级CRA	CRO	中资	CRC	(跳过)	(跳过)	10万以下	50~60小时	3~7天	3~7天	2	2	1	1	0	0	有需要随时去	至少一个月一次	至少一个月一次	有需要去	9	7	4	较少的项目入组困难（15~40%的项目）	70	80	100	100	60%~80%（清楚各个受试者阶段，不清楚各个受试者具体信息）	80	研究者不配合┋研究者GCP意识不充分┋医院给予监查办公环境差	公司针对项目培训不够┋公司管理、运行效率较低
253	2022/5/24 14:52:47	350秒	微信	N/A	222.91.180.185(陕西-西安)	女	28	本科	药学	5	2	驻家办公	3	2	4	15	药物临床试验	高级CRA	申办方	外资	在药企工作	(跳过)	行政管理等	20~30万	40~50小时	3~7天	3~7天	10	6	1	3	1	1	3月	2月	2月	6月	5	3	3	大概一半的项目入组困难（40~60%的项目）	80	95	100	100	80%~100%（每个受试者的情况都清楚，包括每个受试者研究进展、试验组别）	80	研究者GCP意识不充分┋医院给予监查办公环境差	时间不够，工作量太大
254	2022/5/24 14:54:56	725秒	链接	直接访问	111.18.134.12(陕西-西安)	女	28	本科	药学	4	1	驻家办公	2年	3	5	19	药物临床试验	中级CRA	CRO	中外合资	在药企工作	(跳过)	研发	20~30万	40~50小时	7~14天	3~7天	4-6	6	3	2	2	1	按照阶段	4-6周	8-12周	按阶段	8	4	4	较少的项目入组困难（15~40%的项目）	70	95	95	95	80%~100%（每个受试者的情况都清楚，包括每个受试者研究进展、试验组别）	88-90	研究者不配合┋机构等管理部门流程不清晰、可操作性差	时间不够，工作量太大
255	2022/5/24 14:54:57	476秒	微信	N/A	123.139.60.78(陕西-咸阳)	女	27	本科	护理	1年	1年	其他〖武汉〗	1年	1	1	5	医疗器械临床试验	初级CRA	申办方	中资	在医院工作	护士	(跳过)	10万以下	40~50小时	3~7天	7~14天	4	4	0	3	1	0	NA	1个月	3个月	NA	4	2	2	较少的项目入组困难（15~40%的项目）	NA	100	100	NA	80%~100%（每个受试者的情况都清楚，包括每个受试者研究进展、试验组别）	80	研究者GCP意识不充分	时间不够，工作量太大
256	2022/5/24 14:56:04	432秒	微信	N/A	113.137.210.163(陕西-西安)	女	27	本科	药学	1年	6个月	其他〖西安办事处-三爻〗	无-CRC从事2年半	2	0	4	药物临床试验	初级CRA	CRO	中资	CRC	(跳过)	(跳过)	10万以下	50~60小时	7~14天	3~7天	4－5天	2	1	0	0	1	1个月	NA	NA	1个月	3	3	2	大概一半的项目入组困难（40~60%的项目）	80	80	70	70	30%以下（只清楚基本情况，如：知道处于筛选入组中，不清楚目前入组多少例数）	90	研究者不配合┋研究者GCP意识不充分┋机构等管理部门流程不清晰、可操作性差┋机构等管理部门人员不配合、效率低┋医院给予监查办公环境差	公司针对项目培训不够┋上层监管不到位┋时间不够，工作量太大┋公司管理、运行效率较低
257	2022/5/24 14:57:00	823秒	微信	N/A	113.140.84.82(陕西-西安)	女	33	本科	医学	8	1.5	驻家办公	4.5	4	3	8	药物临床试验	高级CRA	CRO	外资	CRC	(跳过)	(跳过)	20~30万	40~50小时	7~14天	7~14天	8	4	1	1	1	1	0-1次onsite，根据需要前往	6周	8周	共去1-2次直到完成关中心	7	5	5	较少的项目入组困难（15~40%的项目）	80	90	95	80	80%~100%（每个受试者的情况都清楚，包括每个受试者研究进展、试验组别）	90	研究者GCP意识不充分┋医院给予监查办公环境差	时间不够，工作量太大
258	2022/5/24 14:57:10	779秒	微信	N/A	111.19.36.78(陕西-西安)	女	32	本科	护理	4年多	7个月	驻家办公	3.5年	1	2	14个	药物临床试验	项目组长/经理	申办方	中资	CRC	(跳过)	(跳过)	20~30万	50~60小时	7~14天	3~7天	5天左右	3	3	0	0	0	1月	2周	1月	1月	3	2	2	较少的项目入组困难（15~40%的项目）	90	100	100	100	80%~100%（每个受试者的情况都清楚，包括每个受试者研究进展、试验组别）	90	研究者不配合	公司针对项目培训不够
259	2022/5/24 14:57:42	556秒	微信	N/A	36.44.138.197(陕西-西安)	女	30	本科	护理	1年	1年	其他〖西安〗	北京华氏康源医药科技有限公司	1	0	10	药物临床试验	中级CRA	CRO	中外合资	CRC	(跳过)	(跳过)	10~20万	40~50小时	3~7天	3~7天	4～5天	5	3	2	0	0	一月两次	一月一次	一月一次	一月二次	5	3	2	大概一半的项目入组困难（40~60%的项目）	80	80	90	80	80%~100%（每个受试者的情况都清楚，包括每个受试者研究进展、试验组别）	85分	研究者不配合┋研究者GCP意识不充分┋医院给予监查办公环境差	公司针对项目培训不够┋公司管理、运行效率较低
260	2022/5/24 15:01:14	419秒	微信	N/A	113.138.49.218(陕西-西安)	女	27	硕士	药学	1	1	其他〖驻地〗	1	1	0	12	药物临床试验	初级CRA	申办方	中外合资	毕业就做CRA	(跳过)	(跳过)	10~20万	40小时以内	几乎不出差（3天以下）	几乎不出差（3天以下）	20	12	3	5	2	2	每周	每周	每周	一个月	3	2	1	大概一半的项目入组困难（40~60%的项目）	90	90	80	60	60%~80%（清楚各个受试者阶段，不清楚各个受试者具体信息）	70	研究者不配合┋研究者GCP意识不充分┋医院给予监查办公环境差	公司管理、运行效率较低
261	2022/5/24 15:01:55	700秒	微信	N/A	113.138.206.249(陕西-榆林)	女	28	本科	药学	5年	5年	其他〖驻地西安〗	5年	1	6	10	药物临床试验	高级CRA	申办方	中资	毕业就做CRA	(跳过)	(跳过)	10~20万	60小时以上	7~14天	3~7天	15	8	1	3	2	2	一周1次	一周一次	一周一次	2周一次	6	3	2	大部分项目入组困难（60~85%的项目）	85	95	98	100	80%~100%（每个受试者的情况都清楚，包括每个受试者研究进展、试验组别）	90	研究者GCP意识不充分┋医院给予监查办公环境差	时间不够，工作量太大
262	2022/5/24 15:03:48	1332秒	链接	直接访问	222.90.113.187(陕西-西安)	女	27	本科	护理	1年	1年	其他〖西安〗	1年	1	0	7	药物临床试验	初级CRA	CRO	中外合资	CRC	(跳过)	(跳过)	10万以下	50~60小时	几乎不出差（3天以下）	几乎不出差（3天以下）	10天	7	0	4	1	2	NA	1/月	1/1-2月	1/月	4	1	1	大概一半的项目入组困难（40~60%的项目）	30	80	70	50	80%~100%（每个受试者的情况都清楚，包括每个受试者研究进展、试验组别）	90	研究者不配合┋研究者GCP意识不充分┋机构等管理部门流程不清晰、可操作性差┋机构等管理部门人员不配合、效率低┋医院给予监查办公环境差	时间不够，工作量太大┋公司管理、运行效率较低
263	2022/5/24 15:04:21	553秒	微信	N/A	123.139.60.113(陕西-咸阳)	男	25	本科	药学	3	2.5	其他〖西安〗	2.5	2	3	8	医疗器械临床试验	项目组长/经理	申办方	中资	在药企工作	(跳过)	销售	10~20万	40~50小时	7~14天	3~7天	2	3	2	3	3	1	2周	一月	1-2月	3	15	10	9	大概一半的项目入组困难（40~60%的项目）	80	95	90	98	60%~80%（清楚各个受试者阶段，不清楚各个受试者具体信息）	80	研究者不配合┋研究者GCP意识不充分┋机构等管理部门流程不清晰、可操作性差┋机构等管理部门人员不配合、效率低┋医院给予监查办公环境差	公司针对项目培训不够┋上层监管不到位┋公司管理、运行效率较低
264	2022/5/24 15:07:06	528秒	微信	N/A	39.144.3.148(山东-未知)	女	25	本科	药学	3	3年	其他〖成都〗	艾昆纬医药科技（上海）有限公司	1	3	3-5	药物临床试验	中级CRA	CRO	外资	毕业就做CRA	(跳过)	(跳过)	10~20万	50~60小时	14~21天	14~21天	10-14	3	1	2	2	0	不适用	4周	4周	不适用	8	8	6	大概一半的项目入组困难（40~60%的项目）	80	80	80	不适用	60%~80%（清楚各个受试者阶段，不清楚各个受试者具体信息）	70	医院给予监查办公环境差	时间不够，工作量太大
265	2022/5/24 15:07:10	1052秒	微信	N/A	113.201.132.10(陕西-西安)	女	28	本科	其他	3	1.5	驻家办公	1.5	2	1	5	药物临床试验	中级CRA	申办方	中外合资	在药企工作	(跳过)	研发	10~20万	40小时以内	3~7天	几乎不出差（3天以下）	15	7	0	4	2	3	看项目要求	一月一次	一月一次	一月两次	3	2	2	大部分项目入组困难（60~85%的项目）	90	100	100	100	60%~80%（清楚各个受试者阶段，不清楚各个受试者具体信息）	90	研究者GCP意识不充分	公司针对项目培训不够┋上层监管不到位┋时间不够，工作量太大
266	2022/5/24 15:07:10	761秒	微信	N/A	1.85.19.246(陕西-西安)	女	27	硕士	药学	1	1年	其他〖西安〗	1年	1	0	8	药物临床试验	初级CRA	申办方	中资	毕业就做CRA	(跳过)	(跳过)	10万以下	50~60小时	3~7天	几乎不出差（3天以下）	20	7	1	2	3	1	0	4周	4周	3月	5	3	3	大概一半的项目入组困难（40~60%的项目）	20	80	90	60	60%~80%（清楚各个受试者阶段，不清楚各个受试者具体信息）	80	研究者不配合┋医院给予监查办公环境差	时间不够，工作量太大
267	2022/5/24 15:20:41	569秒	微信	N/A	111.19.95.92(陕西-西安)	女	29	本科	药学	6	1年	驻家办公	4年	4	4	14	药物临床试验	高级CRA	CRO	中资	毕业就做CRA	(跳过)	(跳过)	10~20万	60小时以上	7~14天	7~14天	8天	7	2	1	3	1	2周	1个月	一个月	1-2个月	5	3	3	较少的项目入组困难（15~40%的项目）	40	80	90	90	30%~60%（清楚目前入组多少例数，但不清楚各个受试者阶段）	75	机构等管理部门流程不清晰、可操作性差┋医院给予监查办公环境差	公司针对项目培训不够┋上层监管不到位┋时间不够，工作量太大┋公司管理、运行效率较低
268	2022/5/24 15:25:26	510秒	链接	直接访问	113.137.209.211(陕西-西安)	女	25	本科	护理	1	0.6	其他〖西安〗	1年	1	0	10	药物临床试验	初级CRA	申办方	中资	CRC	(跳过)	(跳过)	10万以下	40~50小时	几乎不出差（3天以下）	几乎不出差（3天以下）	7	7	5	1	0	1	一周1次	2周一次	每月1次	每月1次	3	2	1	大概一半的项目入组困难（40~60%的项目）	90	95	95	60	80%~100%（每个受试者的情况都清楚，包括每个受试者研究进展、试验组别）	90	研究者GCP意识不充分┋机构等管理部门流程不清晰、可操作性差┋机构等管理部门人员不配合、效率低┋医院给予监查办公环境差	公司针对项目培训不够┋时间不够，工作量太大
269	2022/5/24 15:25:46	703秒	微信	N/A	120.245.128.196(北京-北京)	男	31	硕士	其他	1	2	北京	2	1	0	4	药物临床试验	初级CRA	申办方	外资	其他〖CTA〗	(跳过)	(跳过)	10~20万	50~60小时	几乎不出差（3天以下）	几乎不出差（3天以下）	3	4	2	0	0	2	1月1次	5天一次	一个月一次	3月1次	5	4	4	大部分项目入组困难（60~85%的项目）	80	100	100	100	80%~100%（每个受试者的情况都清楚，包括每个受试者研究进展、试验组别）	80	研究者不配合┋机构等管理部门人员不配合、效率低┋医院给予监查办公环境差	公司针对项目培训不够┋上层监管不到位┋时间不够，工作量太大┋公司管理、运行效率较低
270	2022/5/24 15:31:23	1090秒	微信	N/A	1.83.30.13(陕西-西安)	女	28	本科	其他〖制药工程〗	3	4	驻家办公	4年	1	1	10	药物临床试验	中级CRA	CRO	中资	毕业就做CRA	(跳过)	(跳过)	10~20万	50~60小时	7~14天	7~14天	10	3	0	2	1	0	看情况	30天	30天	2月	5	4	3	较少的项目入组困难（15~40%的项目）	80	80	70	80	80%~100%（每个受试者的情况都清楚，包括每个受试者研究进展、试验组别）	70	研究者GCP意识不充分┋机构等管理部门流程不清晰、可操作性差┋机构等管理部门人员不配合、效率低┋医院给予监查办公环境差	上层监管不到位┋时间不够，工作量太大
271	2022/5/24 15:40:15	514秒	微信	N/A	117.136.28.195(宁夏-银川)	女	27	本科	护理	2	2	驻家办公	2	1	1	12	药物临床试验	中级CRA	CRO	中资	CRC	(跳过)	(跳过)	10万以下	40小时以内	3~7天	几乎不出差（3天以下）	14	8	1	2	0	5	看情况	1个月1次	1个月1次	2-3个月/次	7	3	3	大概一半的项目入组困难（40~60%的项目）	100	90	80	100	60%~80%（清楚各个受试者阶段，不清楚各个受试者具体信息）	90	研究者GCP意识不充分┋医院给予监查办公环境差	公司针对项目培训不够┋时间不够，工作量太大
272	2022/5/24 16:11:52	511秒	微信	N/A	117.136.65.119(四川-成都)	男	25	本科	药学	1	1	其他〖成都〗	1年	1	4	6	BE/Ⅰ期试验	中级CRA	CRO	中资	在药企工作	(跳过)	销售	10~20万	40~50小时	几乎不出差（3天以下）	几乎不出差（3天以下）	20	3	0	3	1	1	每天	每天	每天	1天	2	1	1	否，几乎未面临（15%以下的项目）	95	95	90	88	30%~60%（清楚目前入组多少例数，但不清楚各个受试者阶段）	85	机构等管理部门人员不配合、效率低	公司针对项目培训不够
273	2022/5/24 16:21:44	507秒	手机提交	直接访问	117.136.83.73(湖北-武汉)	女	27	本科	药学	0.5	0.5	驻家办公	NA	1	0	2	药物临床试验	初级CRA	申办方	中外合资	CRC	(跳过)	(跳过)	10~20万	40小时以内	几乎不出差（3天以下）	几乎不出差（3天以下）	4	2	0	2	2	0	需要时	一周	一周	NA	3	1	1	大概一半的项目入组困难（40~60%的项目）	60	80	90	95	60%~80%（清楚各个受试者阶段，不清楚各个受试者具体信息）	80	机构等管理部门流程不清晰、可操作性差┋医院给予监查办公环境差	公司针对项目培训不够
274	2022/5/24 16:31:42	476秒	手机提交	直接访问	117.136.52.43(湖北-武汉)	女	27	本科	药学	0.8	0.8	其他〖武汉〗	石药集团	1	1	10	药物临床试验	中级CRA	申办方	中外合资	CRC	(跳过)	(跳过)	10~20万	40~50小时	几乎不出差（3天以下）	几乎不出差（3天以下）	8	10	1	4	1	4	1月	0.5-1月	1月	1月	4	1	1	大部分项目入组困难（60~85%的项目）	80	95	95	95	80%~100%（每个受试者的情况都清楚，包括每个受试者研究进展、试验组别）	70	研究者GCP意识不充分┋医院给予监查办公环境差	公司针对项目培训不够┋时间不够，工作量太大┋公司管理、运行效率较低
275	2022/5/24 17:12:04	546秒	微信	N/A	114.221.192.230(江苏-南京)	男	26	本科	药学	3	半年	其他〖南京〗	2年	3	2	20	药物临床试验	中级CRA	申办方	外资	毕业就做CRA	(跳过)	(跳过)	10~20万	40小时以内	7~14天	几乎不出差（3天以下）	3	2	1	1	1	0	不定	1月	1月	1月	7	3	3	否，几乎未面临（15%以下的项目）	80	95	95	80	80%~100%（每个受试者的情况都清楚，包括每个受试者研究进展、试验组别）	88	研究者不配合┋机构等管理部门流程不清晰、可操作性差┋机构等管理部门人员不配合、效率低┋医院给予监查办公环境差	时间不够，工作量太大┋公司管理、运行效率较低
276	2022/5/24 17:14:01	793秒	微信	N/A	111.19.34.141(陕西-西安)	男	25	本科	药学	2.5	1	驻家办公	13个月	2	2	11	药物临床试验	初级CRA	CRO	中资	其他〖医药代表〗	(跳过)	(跳过)	10万以下	40小时以内	7~14天	3~7天	8	6	1	2	1	2	一个半月	2周	1个月	是质控、整改进度、及项目组要求而定	9	5	2	较少的项目入组困难（15~40%的项目）	70	80	80	90	30%~60%（清楚目前入组多少例数，但不清楚各个受试者阶段）	79	研究者GCP意识不充分┋医院给予监查办公环境差	时间不够，工作量太大
277	2022/5/24 17:27:14	790秒	微信	N/A	223.104.150.117(江苏-南京)	女	27	本科	药学	3	2年	其他〖南京〗	2年	2	1	10	药物临床试验	中级CRA	CRO	中资	在药企工作	(跳过)	研发	10~20万	40小时以内	7~14天	几乎不出差（3天以下）	3	7	7	7	7	0	根据立项伦理递交情况	根据入组情况	1-2个月	根据实际情况	7	5	4	大部分项目入组困难（60~85%的项目）	90	100	100	80	60%~80%（清楚各个受试者阶段，不清楚各个受试者具体信息）	80	研究者不配合┋研究者GCP意识不充分┋机构等管理部门流程不清晰、可操作性差┋机构等管理部门人员不配合、效率低┋医院给予监查办公环境差	时间不够，工作量太大
278	2022/5/24 17:33:15	997秒	微信	N/A	39.144.104.51(北京-北京)	女	27	本科	药学	4	1年	上海	3年	2	7	18	医疗器械临床试验	中级CRA	CRO	中外合资	毕业就做CRA	(跳过)	(跳过)	10~20万	50~60小时	几乎不出差（3天以下）	几乎不出差（3天以下）	15以上	8	2	3	2	1	有资料需要递交就前往，预计1次/2周	看监查计划，1次/1-2周	看监查计划，1月/次	看进度，2次/周	6	1	1	较少的项目入组困难（15~40%的项目）	100	100	100	100	80%~100%（每个受试者的情况都清楚，包括每个受试者研究进展、试验组别）	90	研究者GCP意识不充分	时间不够，工作量太大
279	2022/5/24 18:00:04	750秒	手机提交	直接访问	220.197.5.69(贵州-贵阳)	男	24	本科	药学	1年	3个月	驻家办公	9个月	2	10	10个	BE/Ⅰ期试验	初级CRA	CRO	外资	毕业就做CRA	(跳过)	(跳过)	10万以下	50~60小时	3~7天	3~7天	3天	5	4	1	1	0	1个月	1个月	1个月	NA	4	2	2	较少的项目入组困难（15~40%的项目）	60	70	90	95	60%~80%（清楚各个受试者阶段，不清楚各个受试者具体信息）	80	研究者不配合	时间不够，工作量太大
280	2022/5/24 18:05:24	523秒	手机提交	直接访问	183.209.178.62(江苏-徐州)	女	26	硕士	药学	1	1	其他〖天津〗	天津凯诺	1	0	2	BE/Ⅰ期试验	初级CRA	CRO	外资	毕业就做CRA	(跳过)	(跳过)	10万以下	40~50小时	疫情后才入职做CRA	21~30天	20	1	0	1	0	0	一星期	一星期	0	0	1	1	1	否，几乎未面临（15%以下的项目）	90	80	70	90	80%~100%（每个受试者的情况都清楚，包括每个受试者研究进展、试验组别）	75	医院给予监查办公环境差	公司针对项目培训不够┋上层监管不到位┋时间不够，工作量太大┋公司管理、运行效率较低
281	2022/5/24 19:25:17	925秒	手机提交	直接访问	211.94.254.212(天津-天津)	女	26	本科	护理	3.5个月	3.5个月	其他〖天津〗	天津市冠勤医药科技有限公司	1	0	3	其他〖药物临床试验和BE〗	初级CRA	CRO	外资	CRC	(跳过)	(跳过)	10万以下	40~50小时	7~14天	7~14天	7-10天	3	2	0	0	1	一个月	NA	NA	半个月	2	2	2	否，几乎未面临（15%以下的项目）	60	60	60	50	60%~80%（清楚各个受试者阶段，不清楚各个受试者具体信息）	70	机构等管理部门流程不清晰、可操作性差	时间不够，工作量太大
282	2022/5/24 20:45:31	1093秒	手机提交	直接访问	111.32.120.167(天津-天津)	女	27	硕士	药学	1.8	1.8	其他〖天津〗	1.8	1	0	5	药物临床试验	高级CRA	CRO	外资	毕业就做CRA	(跳过)	(跳过)	10~20万	40~50小时	7~14天	几乎不出差（3天以下）	0	4	0	2	0	2	0.5-1月	1月	1月	疫情暂时没去	4	4	4	否，几乎未面临（15%以下的项目）	85	90-95	95-100	100	80%~100%（每个受试者的情况都清楚，包括每个受试者研究进展、试验组别）	85分及以上	机构等管理部门流程不清晰、可操作性差┋机构等管理部门人员不配合、效率低┋医院给予监查办公环境差	公司针对项目培训不够┋时间不够，工作量太大┋公司管理、运行效率较低
283	2022/5/24 20:48:39	1451秒	手机提交	直接访问	111.32.120.167(天津-天津)	女	28	硕士	药学	1年零10个月	1年零10个月	其他〖天津〗	1年零10个月	1	1	7	药物临床试验	高级CRA	CRO	外资	毕业就做CRA	(跳过)	(跳过)	10~20万	40~50小时	21~30天	3~7天	6	4	3	0	1	1	疫情，没去过	近期无入组项目	疫情，近期未去。2个月3次	疫情，近期未去。1月1次	6	6	6	否，几乎未面临（15%以下的项目）	80	NA	100	100	80%~100%（每个受试者的情况都清楚，包括每个受试者研究进展、试验组别）	85分	研究者GCP意识不充分	时间不够，工作量太大
284	2022/5/25 2:34:30	1288秒	手机提交	直接访问	111.33.248.78(天津-天津)	女	32	本科	药学	1	5	其他〖天津〗	凯诺医药	1	0	5	药物临床试验	中级CRA	CRO	中外合资	其他〖试验设计及报价〗	(跳过)	(跳过)	10~20万	50~60小时	3~7天	几乎不出差（3天以下）	疫情原因0天	3	1	2	0	0	根据实际情况定，每个月1～4	1个月1次	无	无	2	1	1	否，几乎未面临（15%以下的项目）	50	80	无	无	80%~100%（每个受试者的情况都清楚，包括每个受试者研究进展、试验组别）	80	医院给予监查办公环境差	公司针对项目培训不够
285	2022/5/25 15:38:39	965秒	微信	N/A	111.197.7.22(北京-北京)	女	30	本科	护理	3个月	3个月	北京	3个月	1	0	3	医疗器械临床试验	初级CRA	CRO	中资	CRC	(跳过)	(跳过)	10~20万	40~50小时	几乎不出差（3天以下）	几乎不出差（3天以下）	4	3	2	1	0	0	受疫情影响，线上沟通	受疫情影响，线上沟通	NA	NA	8	4	4	大概一半的项目入组困难（40~60%的项目）	80	80	NA	NA	60%~80%（清楚各个受试者阶段，不清楚各个受试者具体信息）	70	研究者不配合┋研究者GCP意识不充分┋机构等管理部门流程不清晰、可操作性差┋机构等管理部门人员不配合、效率低┋医院给予监查办公环境差	公司针对项目培训不够┋上层监管不到位┋时间不够，工作量太大┋公司管理、运行效率较低
286	2022/5/25 18:14:06	421秒	微信	N/A	101.206.170.151(四川-成都)	男	32	硕士	药学	4	4	其他〖武汉〗	4	1	0	2	药物临床试验	中级CRA	申办方	中资	毕业就做CRA	(跳过)	(跳过)	20~30万	40小时以内	7~14天	7~14天	14	2	0	1	0	1	1个月	1个月	2个月	2个月	3	1	1	大部分项目入组困难（60~85%的项目）	80	80	80	80	60%~80%（清楚各个受试者阶段，不清楚各个受试者具体信息）	60	研究者不配合┋研究者GCP意识不充分┋机构等管理部门人员不配合、效率低┋医院给予监查办公环境差	公司针对项目培训不够┋上层监管不到位
287	2022/5/25 19:46:32	611秒	手机提交	直接访问	111.32.120.98(天津-天津)	女	27	硕士	药学	2	2	其他〖天津〗	2	1	0	7	药物临床试验	高级CRA	CRO	中外合资	毕业就做CRA	(跳过)	(跳过)	10~20万	50~60小时	7~14天	3~7天	3	7	2	3	0	2	每星期	每月两次	每月两次	每月一次	5	4	4	几乎所有项目都入组困难（85%以上的项目）	90	80	70	50	60%~80%（清楚各个受试者阶段，不清楚各个受试者具体信息）	70	研究者不配合┋机构等管理部门人员不配合、效率低┋医院给予监查办公环境差	公司针对项目培训不够┋上层监管不到位┋时间不够，工作量太大┋公司管理、运行效率较低
288	2022/5/27 8:51:37	743秒	微信	N/A	117.136.66.128(江苏-南京)	女	28	硕士	生物	3	3	其他〖项目在哪里去哪里〗	3	1	10	未计算	BE/Ⅰ期试验	中级CRA	申办方	中外合资	毕业就做CRA	(跳过)	(跳过)	10~20万	40~50小时	14~21天	14~21天	20	4	3	0	0	1	2周	1天	2周	1月	3	3	3	否，几乎未面临（15%以下的项目）	70	95	95	95	60%~80%（清楚各个受试者阶段，不清楚各个受试者具体信息）	85	机构等管理部门流程不清晰、可操作性差┋医院给予监查办公环境差	时间不够，工作量太大
289	2022/5/27 11:56:51	308秒	微信	N/A	223.72.55.235(北京-北京)	男	25	硕士	医学	1	1	北京	恒瑞	1	3	7	药物临床试验	初级CRA	申办方	中资	毕业就做CRA	(跳过)	(跳过)	10~20万	40~50小时	几乎不出差（3天以下）	几乎不出差（3天以下）	15	4	1	1	1	1	7	7	7	7	4	1	1	否，几乎未面临（15%以下的项目）	90	90	90	90	80%~100%（每个受试者的情况都清楚，包括每个受试者研究进展、试验组别）	90	研究者不配合┋研究者GCP意识不充分┋机构等管理部门人员不配合、效率低┋医院给予监查办公环境差	时间不够，工作量太大
290	2022/5/27 12:03:21	469秒	链接	直接访问	113.232.126.46(辽宁-沈阳)	男	32	硕士	药学	6	6	其他〖沈阳〗	6	1	6	多个	药物临床试验	项目组长/经理	申办方	中资	毕业就做CRA	(跳过)	(跳过)	10~20万	40~50小时	14~21天	几乎不出差（3天以下）	6	NA	3	6	6	6	1	1	1	1	6	3	2	较少的项目入组困难（15~40%的项目）	90	90	90	90	60%~80%（清楚各个受试者阶段，不清楚各个受试者具体信息）	90	研究者不配合┋研究者GCP意识不充分┋机构等管理部门流程不清晰、可操作性差┋机构等管理部门人员不配合、效率低	时间不够，工作量太大
291	2022/5/27 12:04:58	685秒	微信	N/A	36.112.176.175(北京-北京)	女	25	硕士	药学	1年	1年	北京	恒瑞医药股份有限公司	1	2	5	药物临床试验	初级CRA	申办方	中资	毕业就做CRA	(跳过)	(跳过)	10~20万	40~50小时	几乎不出差（3天以下）	几乎不出差（3天以下）	15	4	2	1	1	1	按需，约两周一次	每月2-3次	每月1次	每月1-2次	3	1	1	大部分项目入组困难（60~85%的项目）	70	95	95	90	80%~100%（每个受试者的情况都清楚，包括每个受试者研究进展、试验组别）	80	研究者不配合┋研究者GCP意识不充分┋机构等管理部门流程不清晰、可操作性差┋医院给予监查办公环境差	公司针对项目培训不够
292	2022/5/27 12:06:21	873秒	企业微信	N/A	120.244.224.248(北京-北京)	女	26	本科	其他	3	1年	北京	2年	2	1	15	药物临床试验	中级CRA	申办方	中资	毕业就做CRA	(跳过)	(跳过)	10~20万	40~50小时	几乎不出差（3天以下）	几乎不出差（3天以下）	8	4	1	1	0	2	1周	1周	1周	2周	4	2	2	较少的项目入组困难（15~40%的项目）	90	95	95	80	80%~100%（每个受试者的情况都清楚，包括每个受试者研究进展、试验组别）	90	研究者GCP意识不充分	上层监管不到位
293	2022/5/27 12:08:14	832秒	微信	N/A	117.136.5.204(辽宁-沈阳)	女	32	硕士	医学	6	6年	其他〖沈阳〗	恒瑞	1	4	57	药物临床试验	项目组长/经理	申办方	中资	毕业就做CRA	(跳过)	(跳过)	20~30万	40~50小时	14~21天	3~7天	3	0	0	0	0	0	7天	2天	3天	7天	0	0	0	较少的项目入组困难（15~40%的项目）	90	100	100	100	60%~80%（清楚各个受试者阶段，不清楚各个受试者具体信息）	90	研究者不配合┋医院给予监查办公环境差	时间不够，工作量太大
294	2022/5/27 12:08:33	464秒	微信	N/A	36.112.182.136(北京-北京)	女	26	硕士	药学	1	1年	北京	1年	1	0	8	药物临床试验	初级CRA	申办方	中资	毕业就做CRA	(跳过)	(跳过)	10~20万	50~60小时	几乎不出差（3天以下）	几乎不出差（3天以下）	12	8	2	1	1	5	两周一次	一周两次	一周两次	两周一次	7	1	1	较少的项目入组困难（15~40%的项目）	60	90	90	60	60%~80%（清楚各个受试者阶段，不清楚各个受试者具体信息）	80	研究者不配合┋研究者GCP意识不充分	时间不够，工作量太大
295	2022/5/27 12:08:37	872秒	微信	N/A	36.112.202.209(北京-北京)	女	26	本科	药学	3	1	北京	2	2	7	17	药物临床试验	初级CRA	申办方	中资	在药企工作	(跳过)	研发	10~20万	50~60小时	3~7天	几乎不出差（3天以下）	20	8	1	1	1	4	一月3次	一周三次	一月4次	一月一次	6	2	2	大概一半的项目入组困难（40~60%的项目）	100	100	80	80	60%~80%（清楚各个受试者阶段，不清楚各个受试者具体信息）	80	医院给予监查办公环境差	公司针对项目培训不够┋时间不够，工作量太大
296	2022/5/27 12:13:45	649秒	微信	N/A	101.82.122.127(上海-上海)	男	27	本科	护理	5	5	上海	5	1	3	10	药物临床试验	项目组长/经理	申办方	中资	毕业就做CRA	(跳过)	(跳过)	20~30万	40~50小时	7~14天	几乎不出差（3天以下）	12	11	3	5	3	2	视具体节点而定	每周	半个月	视具体节点而定	10	6	2	大概一半的项目入组困难（40~60%的项目）	60	90	80	80	60%~80%（清楚各个受试者阶段，不清楚各个受试者具体信息）	80	研究者不配合┋医院给予监查办公环境差	时间不够，工作量太大
297	2022/5/27 12:23:03	1048秒	微信	N/A	175.17.1.198(吉林-长春)	女	32	本科	药学	1年多	1年多	其他〖长春〗	恒瑞	1	3	7	药物临床试验	中级CRA	申办方	中资	CRC	(跳过)	(跳过)	10~20万	40~50小时	3~7天	几乎不出差（3天以下）	3-4	7	4	0	0	3	每周1-2次	每周4-5次	每周4-5次	每周1-2次	4	2	1	否，几乎未面临（15%以下的项目）	90	100	100	100	80%~100%（每个受试者的情况都清楚，包括每个受试者研究进展、试验组别）	90	研究者GCP意识不充分	公司针对项目培训不够
298	2022/5/27 12:24:44	805秒	微信	N/A	27.11.7.106(重庆-重庆)	女	27	本科	药学	3	1年	驻家办公	2.5年	3	2	25	药物临床试验	中级CRA	CRO	外资	毕业就做CRA	(跳过)	(跳过)	20~30万	40~50小时	7~14天	7~14天	8	5	0	5	0	0	SSV-SIV期间无访视	1个月	1个月	根据需要	5	4	3	大部分项目入组困难（60~85%的项目）	90	90	80	50	60%~80%（清楚各个受试者阶段，不清楚各个受试者具体信息）	85	研究者GCP意识不充分┋医院给予监查办公环境差	时间不够，工作量太大
299	2022/5/27 12:29:14	1152秒	微信	N/A	223.104.41.233(北京-北京)	女	24	本科	药学	1年	1年	北京	1年	1	0	6	药物临床试验	初级CRA	申办方	中资	毕业就做CRA	(跳过)	(跳过)	10万以下	40~50小时	疫情后才入职做CRA	几乎不出差（3天以下）	7	4	2	0	0	2	启动项目不在同一区域，疫情原因无法到中心	一周三次	一周三次	两周一次	4	2	2	大概一半的项目入组困难（40~60%的项目）	85	95	95	70	80%~100%（每个受试者的情况都清楚，包括每个受试者研究进展、试验组别）	90	研究者GCP意识不充分┋机构等管理部门流程不清晰、可操作性差┋医院给予监查办公环境差	公司针对项目培训不够
300	2022/5/27 12:29:23	750秒	微信	N/A	183.226.68.212(重庆-重庆)	男	28	本科	药学	4	1年多	驻家办公	2年	3	4	大于15项，具体未统计	药物临床试验	中级CRA	申办方	中外合资	毕业就做CRA	(跳过)	(跳过)	20~30万	40~50小时	7~14天	3~7天	约12天	8	3	2	1	2	按需	约1月1次	约1月1次	按需	6	4	2	较少的项目入组困难（15~40%的项目）	100	100	100	80	80%~100%（每个受试者的情况都清楚，包括每个受试者研究进展、试验组别）	90	机构等管理部门流程不清晰、可操作性差┋机构等管理部门人员不配合、效率低	时间不够，工作量太大
301	2022/5/27 12:36:36	582秒	企业微信	N/A	101.93.194.184(上海-上海)	女	27	硕士	药学	2	2年	上海	恒瑞，校招进来2年	1	5	12	药物临床试验	中级CRA	申办方	中资	毕业就做CRA	(跳过)	(跳过)	10~20万	40~50小时	3~7天	几乎不出差（3天以下）	14	6	2	2	2	2	1月	半月	半月	1月	4	1	1	较少的项目入组困难（15~40%的项目）	80	95	95	95	80%~100%（每个受试者的情况都清楚，包括每个受试者研究进展、试验组别）	90	机构等管理部门人员不配合、效率低┋医院给予监查办公环境差	时间不够，工作量太大
302	2022/5/27 12:38:00	389秒	微信	N/A	223.104.150.41(江苏-南京)	男	30	本科	医学	1年	2年	其他〖南昌〗	3年	1	1	1	医疗器械临床试验	初级CRA	申办方	中资	在医院工作	医生	(跳过)	10万以下	40~50小时	7~14天	3~7天	7	1	1	1	1	1	一个月	一个月	一个月	一个月	4	2	1	否，几乎未面临（15%以下的项目）	100	100	100	100	80%~100%（每个受试者的情况都清楚，包括每个受试者研究进展、试验组别）	100	机构等管理部门人员不配合、效率低┋医院给予监查办公环境差	时间不够，工作量太大
303	2022/5/27 12:42:46	488秒	企业微信	N/A	101.82.148.13(上海-上海)	男	25	硕士	药学	1	1	上海	1	1	0	5	药物临床试验	中级CRA	申办方	中资	毕业就做CRA	(跳过)	(跳过)	10~20万	40~50小时	几乎不出差（3天以下）	几乎不出差（3天以下）	20	5	1	2	0	2	周	周	周	周	1	1	1	较少的项目入组困难（15~40%的项目）	90	90	90	90	80%~100%（每个受试者的情况都清楚，包括每个受试者研究进展、试验组别）	90	研究者不配合┋机构等管理部门流程不清晰、可操作性差┋机构等管理部门人员不配合、效率低┋医院给予监查办公环境差	时间不够，工作量太大
304	2022/5/27 12:46:06	1082秒	企业微信	N/A	112.17.235.125(浙江-温州)	女	28	硕士	药学	0.5	1.5	其他〖温州〗	1.5	1	0	2	药物临床试验	初级CRA	申办方	中资	在药企工作	(跳过)	注册	10~20万	60小时以上	14~21天	14~21天	22	2	0	1	1	1	周	天	天	半月	1	1	1	几乎所有项目都入组困难（85%以上的项目）	80	70	70	70	80%~100%（每个受试者的情况都清楚，包括每个受试者研究进展、试验组别）	80	研究者GCP意识不充分	公司针对项目培训不够
305	2022/5/27 12:47:24	698秒	微信	N/A	111.199.2.187(北京-北京)	女	26	硕士	其他〖药理学〗	近1年	近1年	北京	NA	1	0	5	药物临床试验	初级CRA	申办方	中资	毕业就做CRA	(跳过)	(跳过)	10~20万	40~50小时	几乎不出差（3天以下）	几乎不出差（3天以下）	20	6	1	1	1	3	1月	每周	每周	一月	5	2	2	较少的项目入组困难（15~40%的项目）	80	96	96	96	80%~100%（每个受试者的情况都清楚，包括每个受试者研究进展、试验组别）	80	研究者不配合┋机构等管理部门人员不配合、效率低┋医院给予监查办公环境差	公司针对项目培训不够┋时间不够，工作量太大
306	2022/5/27 12:49:01	489秒	企业微信	N/A	120.204.141.159(上海-上海)	女	26	硕士	药学	0.5	0.5	上海	0.5	1	1	7	药物临床试验	初级CRA	申办方	中资	毕业就做CRA	(跳过)	(跳过)	10~20万	40~50小时	几乎不出差（3天以下）	几乎不出差（3天以下）	22	5	2	1	0	2	两周	一周三次	一周一次	两周	5	1	1	较少的项目入组困难（15~40%的项目）	80	100	90	90	60%~80%（清楚各个受试者阶段，不清楚各个受试者具体信息）	80	机构等管理部门流程不清晰、可操作性差┋医院给予监查办公环境差	时间不够，工作量太大
307	2022/5/27 12:49:07	564秒	微信	N/A	139.210.21.208(吉林-长春)	男	31	本科	药学	1年	5年	其他〖长春〗	1年	1	1	5	药物临床试验	高级CRA	申办方	中资	在药企工作	(跳过)	销售	10~20万	40~50小时	几乎不出差（3天以下）	几乎不出差（3天以下）	22天	4	3	1	0	0	按需	每天	按需	按需	1	1	1	较少的项目入组困难（15~40%的项目）	100	90	80	80	80%~100%（每个受试者的情况都清楚，包括每个受试者研究进展、试验组别）	90	机构等管理部门人员不配合、效率低	时间不够，工作量太大
308	2022/5/27 12:55:26	634秒	微信	N/A	121.69.58.53(北京-北京)	女	24	本科	医学	1	1	北京	本公司	1	2	8	药物临床试验	初级CRA	申办方	中资	毕业就做CRA	(跳过)	(跳过)	10万以下	40~50小时	几乎不出差（3天以下）	几乎不出差（3天以下）	10	4	3	1	0	0	每月4次	每月4次	每月2次	每月2次	3	1	1	较少的项目入组困难（15~40%的项目）	90	90	90	90	80%~100%（每个受试者的情况都清楚，包括每个受试者研究进展、试验组别）	80	机构等管理部门人员不配合、效率低┋医院给予监查办公环境差	时间不够，工作量太大
309	2022/5/27 13:01:10	3983秒	微信	N/A	222.129.7.89(北京-北京)	女	32	本科	护理	1年	14个月	北京	6年	1	0	6	药物临床试验	初级CRA	申办方	中资	CRC	(跳过)	(跳过)	10~20万	40~50小时	几乎不出差（3天以下）	几乎不出差（3天以下）	15	6	1	1	1	3	3	3	5	5	5	1	1	大部分项目入组困难（60~85%的项目）	100	90	90	80	60%~80%（清楚各个受试者阶段，不清楚各个受试者具体信息）	90	研究者GCP意识不充分┋机构等管理部门流程不清晰、可操作性差┋机构等管理部门人员不配合、效率低┋医院给予监查办公环境差	时间不够，工作量太大┋公司管理、运行效率较低
310	2022/5/27 13:13:24	952秒	企业微信	N/A	111.194.217.210(北京-北京)	女	30	硕士	药学	4	4	北京	NA	1	6	10-20个	药物临床试验	项目组长/经理	申办方	中资	毕业就做CRA	(跳过)	(跳过)	20~30万	50~60小时	几乎不出差（3天以下）	几乎不出差（3天以下）	10余天/月	5	4	0	0	1	分情况，需要签字就去拜访，如果能微信沟通就微信沟通	保证1月1次，每次1周，首例入组或者入组期或是随访多基本都在	随访比较多在中心，以免过程出现问题	分情况，有时间就去完成收尾工作	5	1	1	几乎所有项目都入组困难（85%以上的项目）	80	100	100	80	80%~100%（每个受试者的情况都清楚，包括每个受试者研究进展、试验组别）	90（监查基本上问题都可查出，CRC整改或整改不及时是问题）	研究者不配合┋研究者GCP意识不充分┋机构等管理部门流程不清晰、可操作性差┋机构等管理部门人员不配合、效率低┋医院给予监查办公环境差	公司针对项目培训不够┋时间不够，工作量太大
311	2022/5/27 13:14:56	1179秒	微信	N/A	113.232.126.46(辽宁-沈阳)	男	32	本科	医学	8年	8年	其他〖沈阳〗	恒瑞	1	4	30➕	药物临床试验	项目组长/经理	申办方	中资	毕业就做CRA	(跳过)	(跳过)	30~50万	60小时以上	14~21天	3~7天	3-4	17	2	8	4	3	1m	2w	2m	1-2m	20	5	3	大概一半的项目入组困难（40~60%的项目）	60	80	80	70	60%~80%（清楚各个受试者阶段，不清楚各个受试者具体信息）	80	研究者GCP意识不充分┋机构等管理部门流程不清晰、可操作性差┋机构等管理部门人员不配合、效率低┋医院给予监查办公环境差	公司针对项目培训不够┋时间不够，工作量太大
312	2022/5/27 13:17:45	844秒	微信	N/A	120.244.226.246(北京-北京)	女	29	硕士	药学	1.5	1.5	北京	恒瑞医药股份有限公司	1	2	7	药物临床试验	初级CRA	申办方	中资	在药企工作	(跳过)	研发	10万以下	40~50小时	疫情后才入职做CRA	几乎不出差（3天以下）	15	3	1	1	0	1	一周	3-5天	NA	一周	3	1	1	大部分项目入组困难（60~85%的项目）	90	90	NA	80	80%~100%（每个受试者的情况都清楚，包括每个受试者研究进展、试验组别）	90	研究者GCP意识不充分┋机构等管理部门流程不清晰、可操作性差┋机构等管理部门人员不配合、效率低┋医院给予监查办公环境差	时间不够，工作量太大
313	2022/5/27 13:23:26	5273秒	微信	N/A	114.64.252.204(北京-北京)	女	26	本科	药学	4	11个月	北京	1.5年	3	1	12	药物临床试验	中级CRA	申办方	中资	毕业就做CRA	(跳过)	(跳过)	20~30万	40~50小时	几乎不出差（3天以下）	几乎不出差（3天以下）	4	3	1	1	0	1	1周	两周	一个月	一周	4	1	1	较少的项目入组困难（15~40%的项目）	80	100	100	70	60%~80%（清楚各个受试者阶段，不清楚各个受试者具体信息）	90	研究者不配合┋研究者GCP意识不充分┋机构等管理部门流程不清晰、可操作性差┋医院给予监查办公环境差	公司针对项目培训不够┋时间不够，工作量太大
314	2022/5/27 13:36:12	698秒	微信	N/A	36.112.191.6(北京-北京)	女	27	本科	药学	1	2.5	北京	恒瑞	1	0	9	药物临床试验	初级CRA	申办方	中资	其他〖分析〗	(跳过)	(跳过)	10~20万	40~50小时	几乎不出差（3天以下）	几乎不出差（3天以下）	12	3	1	0	1	1	每周1次	每周3-4次	每周1-2次	每周1次	3	1	1	大概一半的项目入组困难（40~60%的项目）	60	99	95	95	80%~100%（每个受试者的情况都清楚，包括每个受试者研究进展、试验组别）	85	研究者GCP意识不充分┋机构等管理部门流程不清晰、可操作性差	时间不够，工作量太大
315	2022/5/27 13:39:40	363秒	微信	N/A	39.144.57.246(辽宁-本溪)	男	28	硕士	药学	1	1	其他〖东三省〗	hr	1	0	5	药物临床试验	初级CRA	申办方	中资	毕业就做CRA	(跳过)	(跳过)	10万以下	50~60小时	3~7天	几乎不出差（3天以下）	4	4	1	1	0	2	2	2	1	2	4	3	2	大概一半的项目入组困难（40~60%的项目）	80	60	80	80	30%~60%（清楚目前入组多少例数，但不清楚各个受试者阶段）	60	医院给予监查办公环境差	公司管理、运行效率较低
316	2022/5/27 13:58:23	484秒	微信	N/A	222.171.139.241(黑龙江-哈尔滨)	女	28	硕士	药学	1.5	1.5	其他〖哈尔滨〗	1.5	1	2	12	药物临床试验	中级CRA	申办方	中资	其他〖考研专业课讲师〗	(跳过)	(跳过)	10~20万	60小时以上	3~7天	几乎不出差（3天以下）	7	3	3	0	0	0	1周	每天	每周	按需	2	1	1	大概一半的项目入组困难（40~60%的项目）	80	90	90	无	80%~100%（每个受试者的情况都清楚，包括每个受试者研究进展、试验组别）	80	研究者不配合┋机构等管理部门流程不清晰、可操作性差┋机构等管理部门人员不配合、效率低┋医院给予监查办公环境差	公司针对项目培训不够┋公司管理、运行效率较低
317	2022/5/27 14:19:01	1037秒	微信	N/A	124.127.26.136(北京-北京)	女	26	本科	药学	3年	4年	驻家办公	4年	3	4	10	药物临床试验	中级CRA	申办方	中资	在药企工作	(跳过)	研发	10~20万	60小时以上	几乎不出差（3天以下）	几乎不出差（3天以下）	10	3	1	1	1	1	10	7	14	2个月	2	2	2	否，几乎未面临（15%以下的项目）	70	95	90	80	80%~100%（每个受试者的情况都清楚，包括每个受试者研究进展、试验组别）	90	研究者GCP意识不充分┋机构等管理部门流程不清晰、可操作性差	时间不够，工作量太大┋公司管理、运行效率较低
318	2022/5/27 17:04:43	1977秒	微信	N/A	103.57.12.236(吉林-长春)	女	30	本科	药学	5	5	北京	5	1	0	十几个	药物临床试验	中级CRA	申办方	中资	毕业就做CRA	(跳过)	(跳过)	10~20万	40~50小时	几乎不出差（3天以下）	几乎不出差（3天以下）	2-3	5	1	2	0	2	还未去过	1-2次/月	1-2次/月	还未去过	3	2	2	几乎所有项目都入组困难（85%以上的项目）	80	80	80	50	80%~100%（每个受试者的情况都清楚，包括每个受试者研究进展、试验组别）	70	研究者GCP意识不充分┋医院给予监查办公环境差	公司针对项目培训不够┋上层监管不到位┋公司管理、运行效率较低
319	2022/5/30 9:12:22	394秒	微信	N/A	39.144.138.200(四川-未知)	女	26	本科	药学	2	1	其他〖成都〗	1年半	2	0	6	药物临床试验	中级CRA	申办方	中外合资	CRC	(跳过)	(跳过)	10~20万	40小时以内	7~14天	几乎不出差（3天以下）	3	5	1	4	0	0	不去	1个月	NA	NA	6	4	4	大概一半的项目入组困难（40~60%的项目）	50	90	NA	NA	80%~100%（每个受试者的情况都清楚，包括每个受试者研究进展、试验组别）	80	研究者不配合┋机构等管理部门流程不清晰、可操作性差┋机构等管理部门人员不配合、效率低┋医院给予监查办公环境差	时间不够，工作量太大
320	2022/5/30 9:41:01	295秒	微信	N/A	222.210.201.200(四川-成都)	男	29	本科	护理	1	1	其他〖成都〗	0 .5年	1	1	1	药物临床试验	初级CRA	CRO	中资	在医院工作	护士	(跳过)	10万以下	40小时以内	几乎不出差（3天以下）	几乎不出差（3天以下）	20	1	1	1	1	1	每天两天一次	每两天	每天	每天	1	1	1	否，几乎未面临（15%以下的项目）	90	90	95	95	30%以下（只清楚基本情况，如：知道处于筛选入组中，不清楚目前入组多少例数）	96	研究者不配合┋研究者GCP意识不充分┋机构等管理部门流程不清晰、可操作性差┋机构等管理部门人员不配合、效率低┋医院给予监查办公环境差	公司针对项目培训不够┋上层监管不到位┋公司管理、运行效率较低
321	2022/5/30 9:55:13	210秒	微信	N/A	223.104.45.21(福建-泉州)	男	30	大专	其他	100	50	其他〖厦门〗	49.9	99	1	5	上市后临床验证	项目总监	申办方	外资	毕业就做CRA	(跳过)	(跳过)	50万以上	60小时以上	疫情后才入职做CRA	21~30天	1	1	1	1	1	1	1	1	1	1	1	1	1	几乎所有项目都入组困难（85%以上的项目）	100	100	100	100	80%~100%（每个受试者的情况都清楚，包括每个受试者研究进展、试验组别）	999	医院给予监查办公环境差	公司针对项目培训不够
322	2022/5/30 10:54:48	735秒	微信	N/A	222.212.11.234(四川-成都)	女	29	大专	护理	3年	1.8年	其他〖成都〗	1.8年	2	2	4	药物临床试验	中级CRA	CRO	中资	CRC	(跳过)	(跳过)	20~30万	40~50小时	21~30天	3~7天	3-7	1	0	0	0	1	0	1个月	1个月	1个月	6	6	5	较少的项目入组困难（15~40%的项目）	50	80	80	80	60%~80%（清楚各个受试者阶段，不清楚各个受试者具体信息）	80	研究者GCP意识不充分┋机构等管理部门流程不清晰、可操作性差┋医院给予监查办公环境差	公司针对项目培训不够┋上层监管不到位
323	2022/5/30 16:03:30	547秒	微信	N/A	171.212.242.241(四川-成都)	男	26	本科	药学	1.5年	1年	其他〖成都〗	1年	2	0	4	药物临床试验	初级CRA	CRO	外资	其他〖生物制药〗	(跳过)	(跳过)	10~20万	40~50小时	7~14天	3~7天	5天	2	1	1	0	0	一个月	一个月	一个月	一个月	2	2	2	大概一半的项目入组困难（40~60%的项目）	90	90	70	70	80%~100%（每个受试者的情况都清楚，包括每个受试者研究进展、试验组别）	85	研究者不配合┋研究者GCP意识不充分┋医院给予监查办公环境差	时间不够，工作量太大┋公司管理、运行效率较低
324	2022/5/30 16:08:43	837秒	微信	N/A	220.115.64.118(四川-成都)	女	27	大专	药学	3	2	驻家办公	北京海金格医药科技股份有限公司	2	6	12	药物临床试验	高级CRA	CRO	中资	CRC	(跳过)	(跳过)	10~20万	40~50小时	3~7天	几乎不出差（3天以下）	2-4天	6	1	3	1	1	根据实际情况，有需要到中心拜访的时候再去	2次/月	1次/月	根据实际情况，确认需要到中心的时间，一般来说关闭中心时事情比较多，拜访比较频繁	8	3	2	较少的项目入组困难（15~40%的项目）	100	100	100	100	80%~100%（每个受试者的情况都清楚，包括每个受试者研究进展、试验组别）	90以上	研究者不配合┋研究者GCP意识不充分┋机构等管理部门流程不清晰、可操作性差┋机构等管理部门人员不配合、效率低┋医院给予监查办公环境差	时间不够，工作量太大
325	2022/5/30 17:36:26	549秒	微信	N/A	112.94.31.164(广东-广州)	女	25	本科	护理	1年	1年	广州	1年	1	1	5	医疗器械临床试验	初级CRA	CRO	中资	在医院工作	护士	(跳过)	10万以下	40~50小时	疫情后才入职做CRA	3~7天	7天	5	1	1	1	2	一个月	一个月	一个月	两个月	4	1	1	大部分项目入组困难（60~85%的项目）	80	90	100	100	80%~100%（每个受试者的情况都清楚，包括每个受试者研究进展、试验组别）	75	研究者不配合┋研究者GCP意识不充分┋医院给予监查办公环境差	公司针对项目培训不够┋时间不够，工作量太大
326	2022/5/30 17:40:23	694秒	微信	N/A	112.94.31.164(广东-广州)	女	27	本科	其他〖制药工程〗	5	5年	广州	5年	1	6	40	医疗器械临床试验	项目组长/经理	CRO	中资	毕业就做CRA	(跳过)	(跳过)	20~30万	40~50小时	14~21天	7~14天	7-10	7	3	3	3	1	2-3月	2-3月	4-5月	4-5月	20	6	5	大概一半的项目入组困难（40~60%的项目）	90	95	95	95	80%~100%（每个受试者的情况都清楚，包括每个受试者研究进展、试验组别）	90	研究者不配合┋研究者GCP意识不充分┋机构等管理部门流程不清晰、可操作性差┋机构等管理部门人员不配合、效率低┋医院给予监查办公环境差	时间不够，工作量太大
327	2022/5/30 17:41:11	622秒	微信	N/A	39.144.92.5(内蒙古-呼和浩特)	女	27	本科	护理	3年	2年	驻家办公	2年	2	1	12	药物临床试验	中级CRA	CRO	中资	CRC	(跳过)	(跳过)	10~20万	40小时以内	3~7天	3~7天	7	6	0	6	6	0	每周	一个月	一个月	一个月	6	4	1	大概一半的项目入组困难（40~60%的项目）	90	90	90	90	60%~80%（清楚各个受试者阶段，不清楚各个受试者具体信息）	80	研究者不配合┋研究者GCP意识不充分┋机构等管理部门流程不清晰、可操作性差┋机构等管理部门人员不配合、效率低┋医院给予监查办公环境差	公司针对项目培训不够┋公司管理、运行效率较低
328	2022/5/31 9:22:00	903秒	微信	N/A	101.88.70.77(上海-上海)	男	29	硕士	药学	4	1.5	上海	2	3	0	10	药物临床试验	中级CRA	CRO	外资	毕业就做CRA	(跳过)	(跳过)	20~30万	40~50小时	21~30天	几乎不出差（3天以下）	6	4	0	1	1	2	1月	1月	2月	6月	6	3	2	大概一半的项目入组困难（40~60%的项目）	90	95	100	60	30%~60%（清楚目前入组多少例数，但不清楚各个受试者阶段）	85	研究者GCP意识不充分┋机构等管理部门流程不清晰、可操作性差┋机构等管理部门人员不配合、效率低┋医院给予监查办公环境差	时间不够，工作量太大
329	2022/5/31 9:32:58	1538秒	链接	直接访问	112.94.31.164(广东-广州)	女	24	本科	药学	1	1	广州	1	1	0	6	医疗器械临床试验	初级CRA	CRO	中资	毕业就做CRA	(跳过)	(跳过)	10万以下	40~50小时	几乎不出差（3天以下）	几乎不出差（3天以下）	7	6	1	2	0	3	1月	1月	1月	15天	4	3	1	较少的项目入组困难（15~40%的项目）	60	80	70	90	80%~100%（每个受试者的情况都清楚，包括每个受试者研究进展、试验组别）	70	机构等管理部门人员不配合、效率低┋医院给予监查办公环境差	公司针对项目培训不够
330	2022/5/31 10:06:43	782秒	微信	N/A	101.206.170.155(四川-成都)	女	24	本科	药学	1	1	其他〖成都〗	1	1	0	5	药物临床试验	中级CRA	申办方	中资	在药企工作	(跳过)	销售	10~20万	40~50小时	几乎不出差（3天以下）	几乎不出差（3天以下）	12	6	4	2	0	0	一周两次	一周两次	NA	NA	3	2	2	较少的项目入组困难（15~40%的项目）	70	80	NA	NA	80%~100%（每个受试者的情况都清楚，包括每个受试者研究进展、试验组别）	75	研究者不配合	公司针对项目培训不够
331	2022/5/31 10:18:03	455秒	微信	N/A	106.114.80.232(河北-石家庄)	女	39	大专	药学	1	1	其他〖石家庄〗	1	1	0	3	上市后临床验证	初级CRA	CRO	中资	CRC	(跳过)	(跳过)	10~20万	40~50小时	几乎不出差（3天以下）	3~7天	2	2	2	0	0	0	1	1	1	3	4	3	3	较少的项目入组困难（15~40%的项目）	70	80	80	90	60%~80%（清楚各个受试者阶段，不清楚各个受试者具体信息）	80	研究者不配合┋研究者GCP意识不充分┋机构等管理部门流程不清晰、可操作性差┋机构等管理部门人员不配合、效率低┋医院给予监查办公环境差	时间不够，工作量太大
332	2022/6/1 15:58:30	334秒	微信	N/A	116.169.2.168(四川-成都)	女	26	本科	药学	3-4年	1年	其他〖成都〗	2年	3	2	15	药物临床试验	初级CRA	申办方	中资	毕业就做CRA	(跳过)	(跳过)	10~20万	40~50小时	几乎不出差（3天以下）	几乎不出差（3天以下）	20	5	1	1	2	1	按需	1个月	1个月	2个月	5	2	1	较少的项目入组困难（15~40%的项目）	80	80	80	80	80%~100%（每个受试者的情况都清楚，包括每个受试者研究进展、试验组别）	80	医院给予监查办公环境差	公司针对项目培训不够┋时间不够，工作量太大
333	2022/6/1 15:59:00	334秒	微信	N/A	39.144.137.238(四川-成都)	女	31	本科	护理	4年	1年	驻家办公	3年	3	3	10	药物临床试验	高级CRA	CRO	中资	CRC	(跳过)	(跳过)	10~20万	60小时以上	7~14天	7~14天	16天	6	1	5	0	0	2-3月	1月	1月	2到3月	4	3	3	几乎所有项目都入组困难（85%以上的项目）	100	100	100	60	80%~100%（每个受试者的情况都清楚，包括每个受试者研究进展、试验组别）	100	研究者GCP意识不充分┋机构等管理部门流程不清晰、可操作性差	上层监管不到位┋时间不够，工作量太大
334	2022/6/1 15:59:13	422秒	微信	N/A	39.144.137.80(四川-成都)	女	27	本科	护理	1.5	1.5	其他〖成都〗	1.5	1	0	2	药物临床试验	初级CRA	申办方	中资	CRC	(跳过)	(跳过)	10~20万	40小时以内	3~7天	几乎不出差（3天以下）	7	1	1	0	0	0	一月	要是没有入组项目	暂时没有	要是没有	3	3	2	否，几乎未面临（15%以下的项目）	95	暂时没有	暂时没有	60	30%~60%（清楚目前入组多少例数，但不清楚各个受试者阶段）	60	研究者不配合┋研究者GCP意识不充分┋机构等管理部门流程不清晰、可操作性差┋机构等管理部门人员不配合、效率低┋医院给予监查办公环境差	公司针对项目培训不够┋上层监管不到位┋时间不够，工作量太大┋公司管理、运行效率较低
335	2022/6/1 16:03:49	481秒	微信	N/A	119.39.91.43(湖南-长沙)	女	29	本科	药学	7年	3年	驻家办公	3年	3	2	15	药物临床试验	项目组长/经理	CRO	外资	毕业就做CRA	(跳过)	(跳过)	30~50万	50~60小时	3~7天	3~7天	4	3	0	2	0	1	0	1到2月	2月	3个月	5	3	3	大概一半的项目入组困难（40~60%的项目）	50	90	90	50	80%~100%（每个受试者的情况都清楚，包括每个受试者研究进展、试验组别）	85	研究者GCP意识不充分┋机构等管理部门流程不清晰、可操作性差┋医院给予监查办公环境差	时间不够，工作量太大
336	2022/6/1 16:05:09	700秒	微信	N/A	119.39.19.53(湖南-长沙)	女	26	本科	药学	4	1年	驻家办公	3年	2	3	20+	药物临床试验	中级CRA	CRO	外资	毕业就做CRA	(跳过)	(跳过)	20~30万	50~60小时	3~7天	3~7天	6	5	3	2	0	0	2个月左右	1个月	NA	NA	5	3	3	大概一半的项目入组困难（40~60%的项目）	90	95	NA	NA	80%~100%（每个受试者的情况都清楚，包括每个受试者研究进展、试验组别）	80-90	研究者不配合┋机构等管理部门人员不配合、效率低	时间不够，工作量太大┋公司管理、运行效率较低
337	2022/6/1 16:08:22	998秒	微信	N/A	218.70.233.131(重庆-重庆)	女	28	本科	药学	5年	1年	驻家办公	2年	4	2	15	药物临床试验	中级CRA	申办方	中外合资	毕业就做CRA	(跳过)	(跳过)	10~20万	40~50小时	7~14天	7~14天	15天	4	3	1	1	0	3个月	1个月	1个月	无	7	5	4	大部分项目入组困难（60~85%的项目）	70	95	95	无	80%~100%（每个受试者的情况都清楚，包括每个受试者研究进展、试验组别）	90	研究者GCP意识不充分┋医院给予监查办公环境差	时间不够，工作量太大
338	2022/6/1 16:11:31	804秒	微信	N/A	222.212.5.149(四川-成都)	男	30	本科	其他〖制药工程〗	6	2	其他〖成都〗	2.5年	3	4	20+	药物临床试验	项目组长/经理	CRO	中资	其他〖药品生产QA〗	(跳过)	(跳过)	20~30万	40~50小时	7~14天	3~7天	3	3	0	0	0	3	一个月	半个月/每周	一个月	一个月	3	3	2	大概一半的项目入组困难（40~60%的项目）	60	95	95	80	60%~80%（清楚各个受试者阶段，不清楚各个受试者具体信息）	85	研究者不配合┋研究者GCP意识不充分┋机构等管理部门人员不配合、效率低┋医院给予监查办公环境差	公司针对项目培训不够┋上层监管不到位┋时间不够，工作量太大
339	2022/6/1 16:14:13	898秒	微信	N/A	125.69.45.62(四川-成都)	女	24	本科	护理	1年	1年	其他〖成都〗	一年	2	0	8	药物临床试验	初级CRA	申办方	外资	CRC	(跳过)	(跳过)	20~30万	50~60小时	3~7天	3~7天	5-10	5	0	4	0	1	NA	一月一至两次	一月一次	一月一次	4	2	0	大概一半的项目入组困难（40~60%的项目）	100	100	100	50	80%~100%（每个受试者的情况都清楚，包括每个受试者研究进展、试验组别）	80	研究者GCP意识不充分┋机构等管理部门流程不清晰、可操作性差	时间不够，工作量太大┋公司管理、运行效率较低
340	2022/6/1 16:16:57	1331秒	微信	N/A	222.209.33.223(四川-成都)	男	27	本科	药学	6	2年	驻家办公	2年	4	4	17	上市后临床验证	项目组长/经理	申办方	中资	毕业就做CRA	(跳过)	(跳过)	20~30万	50~60小时	7~14天	几乎不出差（3天以下）	5	4	2	1	1	0	每月一次	每月一次	每月一次	3月一次	7	5	3	大概一半的项目入组困难（40~60%的项目）	95	95	95	95	80%~100%（每个受试者的情况都清楚，包括每个受试者研究进展、试验组别）	95	研究者GCP意识不充分┋医院给予监查办公环境差	时间不够，工作量太大
341	2022/6/1 16:17:02	381秒	微信	N/A	125.69.45.62(四川-成都)	男	24	本科	药学	1	1	其他〖成都〗	1	1	0	6	药物临床试验	初级CRA	申办方	中资	CRC	(跳过)	(跳过)	10~20万	40~50小时	疫情后才入职做CRA	3~7天	4	6	2	3	0	1	2个月	1个月	无	三个月	4	4	1	大概一半的项目入组困难（40~60%的项目）	95	100	不适用	80	80%~100%（每个受试者的情况都清楚，包括每个受试者研究进展、试验组别）	85	研究者GCP意识不充分┋机构等管理部门流程不清晰、可操作性差┋医院给予监查办公环境差	时间不够，工作量太大┋公司管理、运行效率较低
342	2022/6/1 19:10:38	737秒	微信	N/A	223.104.15.91(内蒙古-赤峰)	女	26	本科	药学	4	3	驻家办公	3	2	2	15	医疗器械临床试验	中级CRA	CRO	中资	毕业就做CRA	(跳过)	(跳过)	10~20万	60小时以上	7~14天	7~14天	10	8	3	1	2	2	不定	一个月	一个月	半个月	10	5	3	较少的项目入组困难（15~40%的项目）	60	80	90	90	60%~80%（清楚各个受试者阶段，不清楚各个受试者具体信息）	80	研究者GCP意识不充分┋医院给予监查办公环境差	时间不够，工作量太大┋公司管理、运行效率较低
343	2022/6/1 20:15:35	471秒	微信	N/A	223.104.63.117(广东-未知)	女	30	本科	其他〖制药工程〗	6	5	广州	5	4	3	10个以上	医疗器械临床试验	项目组长/经理	CRO	中资	毕业就做CRA	(跳过)	(跳过)	10~20万	50~60小时	3~7天	几乎不出差（3天以下）	2-3天	4	1	3	0	1	1个月一次	一个月2次	一个月一次	2周一次	3	2	1	大概一半的项目入组困难（40~60%的项目）	100	100	100	100	80%~100%（每个受试者的情况都清楚，包括每个受试者研究进展、试验组别）	85	研究者GCP意识不充分┋医院给予监查办公环境差	上层监管不到位┋时间不够，工作量太大
344	2022/6/1 20:39:32	1157秒	微信	N/A	117.136.65.101(四川-成都)	女	25	大专	护理	7个月	7个月	驻家办公	7个月	1	0	5	药物临床试验	初级CRA	CRO	中资	CRC	(跳过)	(跳过)	10万以下	40~50小时	疫情后才入职做CRA	3~7天	15	4	1	2	0	1	2周	1个月	无	一周一次	6	2	1	较少的项目入组困难（15~40%的项目）	100	100	100	100	80%~100%（每个受试者的情况都清楚，包括每个受试者研究进展、试验组别）	90	研究者GCP意识不充分┋机构等管理部门流程不清晰、可操作性差┋机构等管理部门人员不配合、效率低	上层监管不到位┋时间不够，工作量太大
345	2022/6/1 21:01:41	996秒	微信	N/A	117.136.44.194(河南-郑州)	女	31	本科	医学	0.3	4个月	驻家办公	4个月	1	0	5	药物临床试验	初级CRA	CRO	中资	CRC	(跳过)	(跳过)	10万以下	40~50小时	3~7天	3~7天	2	5	1	1	0	3	1周	一月	NA	暂未前往中心监查拜访	6	4	4	较少的项目入组困难（15~40%的项目）	85	85	NS	80	60%~80%（清楚各个受试者阶段，不清楚各个受试者具体信息）	85	研究者不配合┋研究者GCP意识不充分┋机构等管理部门流程不清晰、可操作性差	公司针对项目培训不够
346	2022/6/1 22:26:25	472秒	微信	N/A	112.41.117.249(辽宁-沈阳)	女	27	本科	药学	1	1	驻家办公	1年	1	1	15	医疗器械临床试验	初级CRA	CRO	中资	在药企工作	(跳过)	行政管理等	10万以下	40~50小时	3~7天	几乎不出差（3天以下）	4	9	1	4	3	1	1周	1月	2月	1周	6	2	1	大概一半的项目入组困难（40~60%的项目）	80	90	90	70	30%~60%（清楚目前入组多少例数，但不清楚各个受试者阶段）	80	研究者不配合┋研究者GCP意识不充分┋机构等管理部门流程不清晰、可操作性差┋机构等管理部门人员不配合、效率低┋医院给予监查办公环境差	公司针对项目培训不够┋时间不够，工作量太大
347	2022/6/2 16:52:28	822秒	微信	N/A	223.104.64.209(广东-广州)	女	29	硕士	药学	4年	1年8个月	广州	2年4个月	2	1	12	药物临床试验	中级CRA	申办方	外资	毕业就做CRA	(跳过)	(跳过)	20~30万	50~60小时	3~7天	3~7天	7天	5	1	1	1	2	2个月	3个月	1个月	1个月	9	6	6	大概一半的项目入组困难（40~60%的项目）	50	80	90	70	60%~80%（清楚各个受试者阶段，不清楚各个受试者具体信息）	80	研究者不配合┋研究者GCP意识不充分┋医院给予监查办公环境差	公司针对项目培训不够┋公司管理、运行效率较低
348	2022/6/2 18:04:21	606秒	微信	N/A	119.4.252.94(四川-成都)	男	29	本科	医学	2	0.5	其他〖成都〗	1.5年	2	1	4	药物临床试验	初级CRA	申办方	中资	在医院工作	医生	(跳过)	10~20万	40~50小时	3~7天	几乎不出差（3天以下）	3	1	1	0	0	0	3个月	1个月	0	1个月	3	2	2	较少的项目入组困难（15~40%的项目）	80	70	70	70	30%~60%（清楚目前入组多少例数，但不清楚各个受试者阶段）	70	研究者不配合┋研究者GCP意识不充分┋机构等管理部门流程不清晰、可操作性差┋机构等管理部门人员不配合、效率低┋医院给予监查办公环境差	公司针对项目培训不够┋时间不够，工作量太大┋公司管理、运行效率较低
349	2022/6/2 18:48:24	586秒	微信	N/A	223.104.96.190(贵州-贵阳)	女	26	本科	药学	1	1	其他〖成都〗	1年	1	0	4	药物临床试验	初级CRA	CRO	中资	其他〖药物不相关〗	(跳过)	(跳过)	10~20万	40~50小时	疫情后才入职做CRA	14~21天	20	4	0	1	2	1	2周	1月	1月	2周	7	6	3	较少的项目入组困难（15~40%的项目）	85	90	90	95	80%~100%（每个受试者的情况都清楚，包括每个受试者研究进展、试验组别）	75	研究者不配合┋研究者GCP意识不充分	公司针对项目培训不够┋时间不够，工作量太大
350	2022/6/6 18:55:34	874秒	微信	N/A	39.144.137.12(四川-成都)	女	35	硕士	生物	5.5	2.5	其他〖成都〗	2.5	3	1	13	药物临床试验	高级CRA	申办方	中外合资	在药企工作	(跳过)	研发	20~30万	50~60小时	7~14天	7~14天	8	2	0	2	0	0	0	一个月	0	0	5	2	2	几乎所有项目都入组困难（85%以上的项目）	0	95	0	0	80%~100%（每个受试者的情况都清楚，包括每个受试者研究进展、试验组别）	90	研究者不配合┋医院给予监查办公环境差	时间不够，工作量太大┋公司管理、运行效率较低
351	2022/6/13 11:45:20	439秒	微信	N/A	58.247.192.154(上海-上海)	女	28	本科	药学	4年半	1年	上海	3年	3	4	15	医疗器械临床试验	高级CRA	CRO	中资	在医院工作	医技岗位	(跳过)	20~30万	40~50小时	7~14天	几乎不出差（3天以下）	12	4	1	2	1	0	半个月	看入组进度	看随访进度	看项目进度	9	4	3	否，几乎未面临（15%以下的项目）	95	90	90	90	80%~100%（每个受试者的情况都清楚，包括每个受试者研究进展、试验组别）	60	研究者GCP意识不充分	公司针对项目培训不够┋公司管理、运行效率较低
352	2022/6/13 11:49:19	680秒	微信	N/A	121.237.226.159(江苏-南京)	男	26	本科	生物	3年	4个月	其他〖南京〗	3年	2	4	17	药物临床试验	初级CRA	CRO	中资	毕业就做CRA	(跳过)	(跳过)	10~20万	50~60小时	7~14天	3~7天	4-6天	8	4	2	2	0	2周	1个月	1个月	2个月	7	4	3	大部分项目入组困难（60~85%的项目）	60	90	60	40	60%~80%（清楚各个受试者阶段，不清楚各个受试者具体信息）	90	研究者GCP意识不充分	时间不够，工作量太大
353	2022/6/13 11:56:39	1142秒	微信	N/A	123.113.191.110(北京-北京)	女	31	本科	药学	4	6	北京	4	1	6	10	医疗器械临床试验	高级CRA	CRO	中资	其他〖医疗器械注册〗	(跳过)	(跳过)	10~20万	40~50小时	3~7天	几乎不出差（3天以下）	0	9	3	4	2	0	一周	一个月	两个月	一周	9	6	5	大概一半的项目入组困难（40~60%的项目）	90	90	90	90	60%~80%（清楚各个受试者阶段，不清楚各个受试者具体信息）	90	研究者GCP意识不充分	时间不够，工作量太大
354	2022/6/13 11:57:47	676秒	微信	N/A	121.225.169.67(江苏-南京)	女	23	本科	药学	0.5	0.5	其他〖南京〗	0.5	1	1	9	医疗器械临床试验	初级CRA	CRO	中资	在医院工作	医技岗位	(跳过)	10~20万	40小时以内	疫情后才入职做CRA	3~7天	7	6	3	1	1	1	每周	每周	两周	每周	6	5	4	较少的项目入组困难（15~40%的项目）	80	60	80	95	30%~60%（清楚目前入组多少例数，但不清楚各个受试者阶段）	80	研究者GCP意识不充分┋机构等管理部门流程不清晰、可操作性差┋机构等管理部门人员不配合、效率低┋医院给予监查办公环境差	时间不够，工作量太大
355	2022/6/13 12:35:29	694秒	微信	N/A	114.222.129.78(江苏-南京)	女	34	本科	护理	4	1.5	驻家办公	2	2	4	20	医疗器械临床试验	中级CRA	CRO	中资	在医院工作	护士	(跳过)	10~20万	40~50小时	几乎不出差（3天以下）	几乎不出差（3天以下）	10	7	3	1	3	0	2周	一周	3周	一周	4	1	1	较少的项目入组困难（15~40%的项目）	90	75	80	90	80%~100%（每个受试者的情况都清楚，包括每个受试者研究进展、试验组别）	80	医院给予监查办公环境差	公司针对项目培训不够
356	2022/6/14 16:25:54	742秒	微信	N/A	27.17.35.54(湖北-武汉)	女	41	本科	医学	15	3	北京	4	4	26	100余项	医疗器械临床试验	项目总监	CRO	中资	毕业就做CRA	(跳过)	(跳过)	30~50万	50~60小时	7~14天	3~7天	5-10	12	4	3	3	2	多沟通	一个月	2个月	项目需要	30	10	5	较少的项目入组困难（15~40%的项目）	90	80	60	70	30%~60%（清楚目前入组多少例数，但不清楚各个受试者阶段）	80	研究者GCP意识不充分┋医院给予监查办公环境差	上层监管不到位
357	2022/6/14 16:39:33	641秒	微信	N/A	115.171.135.108(北京-北京)	女	26	本科	其他〖医疗器械〗	3	2	北京	3	2	2	10	医疗器械临床试验	初级CRA	CRO	中资	其他〖研发〗	(跳过)	(跳过)	10~20万	40~50小时	3~7天	几乎不出差（3天以下）	10	7	2	1	2	2	有需要就去	看入组量	一个月	一个月	4	3	2	较少的项目入组困难（15~40%的项目）	50	90	95	100	60%~80%（清楚各个受试者阶段，不清楚各个受试者具体信息）	90	研究者GCP意识不充分	公司针对项目培训不够
358	2022/6/14 16:46:16	876秒	微信	N/A	61.242.149.234(江西-南昌)	女	28	本科	医学	1年半	1年半	其他〖烟台〗	第一次从事CRA工作	1	0	3	医疗器械临床试验	初级CRA	申办方	中资	在医院工作	医生	(跳过)	10万以下	40~50小时	疫情后才入职做CRA	几乎不出差（3天以下）	1	3	0	1	2	0	0	2	2	0	8	6	6	较少的项目入组困难（15~40%的项目）	90	90	90	90	80%~100%（每个受试者的情况都清楚，包括每个受试者研究进展、试验组别）	80	研究者不配合┋机构等管理部门流程不清晰、可操作性差	公司针对项目培训不够┋上层监管不到位┋时间不够，工作量太大┋公司管理、运行效率较低
359	2022/6/14 16:58:15	713秒	微信	N/A	223.104.39.46(北京-北京)	男	29	本科	药学	3年	2年	北京	2年	2	3	15	医疗器械临床试验	中级CRA	CRO	中资	在药企工作	(跳过)	研发	10万以下	40~50小时	7~14天	14~21天	15	6	1	3	3	2	不一定	一个月最少一次	一个月最少一次	不确定	6	4	2	较少的项目入组困难（15~40%的项目）	90	90	90	90	80%~100%（每个受试者的情况都清楚，包括每个受试者研究进展、试验组别）	90	机构等管理部门流程不清晰、可操作性差┋医院给予监查办公环境差	时间不够，工作量太大┋公司管理、运行效率较低
360	2022/6/14 17:42:07	426秒	链接	直接访问	115.171.135.108(北京-北京)	女	34	硕士	其他〖有机化学〗	1	10	北京	3	2	1	4	医疗器械临床试验	初级CRA	CRO	中资	毕业就做CRA	(跳过)	(跳过)	10~20万	40~50小时	7~14天	几乎不出差（3天以下）	5	4	2	1	1	0	1	1	1	1	3	1	1	大概一半的项目入组困难（40~60%的项目）	60	80	100	100	30%~60%（清楚目前入组多少例数，但不清楚各个受试者阶段）	70	研究者GCP意识不充分┋医院给予监查办公环境差	公司针对项目培训不够┋时间不够，工作量太大
361	2022/6/14 17:45:53	928秒	微信	N/A	111.18.32.63(陕西-西安)	女	27	本科	药学	1年	2个月	驻家办公	10个月	2	1	2	药物临床试验	初级CRA	CRO	中资	在药企工作	(跳过)	研发	10万以下	40~50小时	疫情后才入职做CRA	几乎不出差（3天以下）	0	1	1	0	0	0	1次／月	1-2次每月	1-2次每月	半年一次	5	5	4	较少的项目入组困难（15~40%的项目）	85	90	90	90	60%~80%（清楚各个受试者阶段，不清楚各个受试者具体信息）	80	机构等管理部门流程不清晰、可操作性差┋医院给予监查办公环境差	时间不够，工作量太大
362	2022/6/15 10:16:18	1066秒	微信	N/A	117.172.223.227(四川-成都)	女	28	本科	药学	2.5	2.5	其他〖成都〗	2.5	1	0	40+	药物临床试验	初级CRA	申办方	中资	CRC	(跳过)	(跳过)	10~20万	40~50小时	几乎不出差（3天以下）	几乎不出差（3天以下）	2	8	6	1	0	2	1周	2次1月	无	NA	3	2	1	大部分项目入组困难（60~85%的项目）	90	90	NA	30	80%~100%（每个受试者的情况都清楚，包括每个受试者研究进展、试验组别）	85	医院给予监查办公环境差	时间不够，工作量太大
363	2022/6/21 9:53:32	769秒	微信	N/A	39.144.95.91(山西-太原)	女	34	硕士	药学	7	2	其他〖太原〗	5	3	4	16	药物临床试验	高级CRA	申办方	中外合资	在药企工作	(跳过)	研发	10~20万	40~50小时	7~14天	3~7天	20	4	0	3	1	0	看问题跟进情况而定	4周	6周	根据稽查、自查、机构需求安排。	4	3	2	较少的项目入组困难（15~40%的项目）	95	95	95	95	80%~100%（每个受试者的情况都清楚，包括每个受试者研究进展、试验组别）	85	研究者GCP意识不充分	时间不够，工作量太大
364	2022/6/21 10:24:16	709秒	微信	N/A	117.136.4.69(山西-太原)	男	26	本科	药学	2	1	驻家办公	1年	3	1	18	药物临床试验	中级CRA	CRO	中资	毕业就做CRA	(跳过)	(跳过)	10~20万	40~50小时	疫情后才入职做CRA	3~7天	10	7	1	3	1	2	半月	每周	半月	1月	8	4	2	大部分项目入组困难（60~85%的项目）	60	80	90	90	60%~80%（清楚各个受试者阶段，不清楚各个受试者具体信息）	70	研究者不配合┋研究者GCP意识不充分┋机构等管理部门流程不清晰、可操作性差┋机构等管理部门人员不配合、效率低	时间不够，工作量太大┋公司管理、运行效率较低
365	2022/6/21 10:33:25	263秒	微信	N/A	39.144.99.212(山西-未知)	女	30	本科	护理	3	3	驻家办公	3	1	5	16	药物临床试验	中级CRA	CRO	中资	CRC	(跳过)	(跳过)	10~20万	50~60小时	14~21天	7~14天	21	7	2	4	0	1	每月	每月	每月	每月	7	7	2	较少的项目入组困难（15~40%的项目）	50	90	90	70	60%~80%（清楚各个受试者阶段，不清楚各个受试者具体信息）	75	研究者不配合┋研究者GCP意识不充分┋机构等管理部门流程不清晰、可操作性差┋机构等管理部门人员不配合、效率低┋医院给予监查办公环境差	时间不够，工作量太大┋公司管理、运行效率较低
366	2022/6/21 17:04:29	408秒	链接	直接访问	116.249.215.160(云南-昆明)	女	28	本科	其他〖管理学〗	1.5	1.5	其他〖昆明〗	1.5	1	0	25	BE/Ⅰ期试验	中级CRA	申办方	中资	CRC	(跳过)	(跳过)	10~20万	40小时以内	几乎不出差（3天以下）	几乎不出差（3天以下）	0	10	10	0	0	0	一周3次	NA	NA	NA	4	1	1	否，几乎未面临（15%以下的项目）	90	NA	NA	NA	30%以下（只清楚基本情况，如：知道处于筛选入组中，不清楚目前入组多少例数）	80	研究者不配合┋研究者GCP意识不充分┋机构等管理部门流程不清晰、可操作性差┋机构等管理部门人员不配合、效率低┋医院给予监查办公环境差	时间不够，工作量太大┋公司管理、运行效率较低
367	2022/6/21 17:32:12	450秒	微信	N/A	183.230.179.209(重庆-重庆)	男	25	本科	药学	3	3	驻家办公	3	1	1	10	药物临床试验	项目组长/经理	申办方	中资	毕业就做CRA	(跳过)	(跳过)	20~30万	50~60小时	14~21天	7~14天	12	7	6	6	6	1	半年	1.5月	2月	半年	6	4	3	较少的项目入组困难（15~40%的项目）	60	90	90	90	80%~100%（每个受试者的情况都清楚，包括每个受试者研究进展、试验组别）	90	研究者不配合┋研究者GCP意识不充分┋机构等管理部门流程不清晰、可操作性差┋机构等管理部门人员不配合、效率低┋医院给予监查办公环境差	上层监管不到位
368	2022/6/21 17:37:56	398秒	微信	N/A	39.144.190.111(湖南-长沙)	男	26	本科	药学	2	刚入职	其他〖长沙〗	17个月	2	1	5	药物临床试验	中级CRA	申办方	中资	CRC	(跳过)	(跳过)	20~30万	50~60小时	7~14天	几乎不出差（3天以下）	20	2	1	1	1	0	7天	驻点医院	7天	14天	1	1	1	否，几乎未面临（15%以下的项目）	60	70	100	90	80%~100%（每个受试者的情况都清楚，包括每个受试者研究进展、试验组别）	90	研究者不配合┋研究者GCP意识不充分┋机构等管理部门流程不清晰、可操作性差┋机构等管理部门人员不配合、效率低┋医院给予监查办公环境差	时间不够，工作量太大┋公司管理、运行效率较低
369	2022/6/21 18:44:51	296秒	微信	N/A	182.204.4.12(辽宁-沈阳)	女	27	本科	生物	1	1	其他〖沈阳〗	1	1	2	6	药物临床试验	中级CRA	申办方	中资	CRC	(跳过)	(跳过)	10~20万	40~50小时	14~21天	14~21天	4	3	2	1	0	0	1个月一次	0.5	1	2	3	2	1	大部分项目入组困难（60~85%的项目）	70	99	99	99	80%~100%（每个受试者的情况都清楚，包括每个受试者研究进展、试验组别）	95	研究者不配合┋研究者GCP意识不充分┋机构等管理部门流程不清晰、可操作性差┋机构等管理部门人员不配合、效率低┋医院给予监查办公环境差	时间不够，工作量太大┋公司管理、运行效率较低
370	2022/6/21 18:59:38	528秒	微信	N/A	223.104.23.27(海南-海口)	女	26	本科	药学	2个月	2个月	其他〖海口〗	恒瑞	1	0	2	药物临床试验	初级CRA	申办方	中资	CRC	(跳过)	(跳过)	10~20万	40~50小时	3~7天	3~7天	15	2	0	2	0	0	14天	1个月	一个月	1个月	2	2	1	否，几乎未面临（15%以下的项目）	85	95	95	85	80%~100%（每个受试者的情况都清楚，包括每个受试者研究进展、试验组别）	85	研究者不配合┋研究者GCP意识不充分	公司针对项目培训不够┋公司管理、运行效率较低
371	2022/6/21 19:01:56	885秒	微信	N/A	58.101.243.121(浙江-杭州)	女	32	本科	生物	5年	2年	驻家办公	2年	3	50	20	药物临床试验	项目组长/经理	CRO	中资	CRC	(跳过)	(跳过)	30~50万	50~60小时	7~14天	3~7天	15	5	2	2	1	0	7	2	30	20	8	4	3	大概一半的项目入组困难（40~60%的项目）	70	100	90	70	30%~60%（清楚目前入组多少例数，但不清楚各个受试者阶段）	80	研究者不配合┋机构等管理部门人员不配合、效率低	时间不够，工作量太大
372	2022/6/21 19:07:56	809秒	微信	N/A	120.228.93.75(湖南-长沙)	女	23	本科	护理	快2年了	半年以上 一年未满	其他〖长沙〗	16个月	2	0	12	药物临床试验	初级CRA	申办方	中资	毕业就做CRA	(跳过)	(跳过)	10~20万	50~60小时	14~21天	7~14天	10	3	1	1	2	0	不去拜访	一周一次	一月一次	NA	4	4	4	否，几乎未面临（15%以下的项目）	80	90	95	99	60%~80%（清楚各个受试者阶段，不清楚各个受试者具体信息）	75分	研究者不配合┋研究者GCP意识不充分┋机构等管理部门流程不清晰、可操作性差┋机构等管理部门人员不配合、效率低	公司针对项目培训不够┋公司管理、运行效率较低
373	2022/6/21 20:32:12	347秒	微信	N/A	117.176.152.8(四川-成都)	男	26	本科	药学	1	1	驻家办公	1年	1	1	1个	药物临床试验	初级CRA	申办方	中资	CRC	(跳过)	(跳过)	10万以下	40小时以内	3~7天	3~7天	10天	1	1	1	1	1	一周	一个月	一个月	三个月	2	2	1	否，几乎未面临（15%以下的项目）	100	100	100	100	80%~100%（每个受试者的情况都清楚，包括每个受试者研究进展、试验组别）	100	医院给予监查办公环境差	时间不够，工作量太大
374	2022/6/21 20:50:15	609秒	微信	N/A	39.144.190.102(湖南-长沙)	女	27	硕士	药学	2	2	其他〖天津〗	2年	1	1	7	药物临床试验	高级CRA	CRO	中外合资	毕业就做CRA	(跳过)	(跳过)	10~20万	40~50小时	7~14天	几乎不出差（3天以下）	3天	4	0	2	1	1	1月	0.5月	1月	1月	4	4	4	较少的项目入组困难（15~40%的项目）	90	95	100	100	80%~100%（每个受试者的情况都清楚，包括每个受试者研究进展、试验组别）	85	研究者GCP意识不充分┋机构等管理部门流程不清晰、可操作性差┋医院给予监查办公环境差	公司针对项目培训不够┋上层监管不到位┋时间不够，工作量太大
375	2022/6/22 16:23:01	327秒	微信	N/A	112.3.250.216(江苏-南京)	女	25	本科	药学	3	3个月	其他〖南京〗	一年半	3	2	10	药物临床试验	中级CRA	CRO	外资	毕业就做CRA	(跳过)	(跳过)	20~30万	40~50小时	3~7天	3~7天	8	2	1	1	0	0	一个月	一个月	一个月	一个月	3	3	1	大概一半的项目入组困难（40~60%的项目）	80	80	80	80	60%~80%（清楚各个受试者阶段，不清楚各个受试者具体信息）	80	研究者不配合┋研究者GCP意识不充分	公司针对项目培训不够
376	2022/6/22 16:36:57	1004秒	微信	N/A	182.200.210.13(辽宁-沈阳)	女	28	本科	药学	5	1年	驻家办公	泰格	2	0	40+	药物临床试验	中级CRA	CRO	外资	CRC	(跳过)	(跳过)	20~30万	40~50小时	7~14天	3~7天	5	6	2	4	0	0	1天	每月一次	每月一次	视情况	8	4	4	大概一半的项目入组困难（40~60%的项目）	70	90	90	70	80%~100%（每个受试者的情况都清楚，包括每个受试者研究进展、试验组别）	80	研究者不配合┋机构等管理部门流程不清晰、可操作性差┋医院给予监查办公环境差	公司针对项目培训不够┋时间不够，工作量太大
377	2022/6/22 17:44:21	464秒	微信	N/A	106.109.51.161(贵州-贵阳)	女	30	硕士	药学	3年	1.5年	驻家办公	1.5年	2	5	20	药物临床试验	中级CRA	CRO	中资	毕业就做CRA	(跳过)	(跳过)	10~20万	40~50小时	7~14天	3~7天	20	7	2	2	2	1	有需要就去	每月2次	每月1次	每月1次	4	3	2	大概一半的项目入组困难（40~60%的项目）	60	90	90	90	60%~80%（清楚各个受试者阶段，不清楚各个受试者具体信息）	90	研究者GCP意识不充分┋医院给予监查办公环境差	公司针对项目培训不够┋时间不够，工作量太大
378	2022/6/22 17:50:38	729秒	微信	N/A	113.251.9.142(重庆-重庆)	女	27	本科	护理	2	2	驻家办公	未跳槽	1	1	8	药物临床试验	初级CRA	CRO	中资	CRC	(跳过)	(跳过)	10~20万	50~60小时	几乎不出差（3天以下）	3~7天	15	8	2	2	2	2	按需	半个月	1个月	1-2个月	8	3	2	大概一半的项目入组困难（40~60%的项目）	65	85	90	95	80%~100%（每个受试者的情况都清楚，包括每个受试者研究进展、试验组别）	90	研究者GCP意识不充分┋医院给予监查办公环境差	公司针对项目培训不够┋上层监管不到位┋时间不够，工作量太大┋公司管理、运行效率较低
379	2022/6/22 18:48:35	1346秒	微信	N/A	116.169.4.53(四川-成都)	女	22	大专	药学	0.5	0.5	其他〖四川〗	0.5	1	1	2	BE/Ⅰ期试验	初级CRA	CRO	中资	毕业就做CRA	(跳过)	(跳过)	10万以下	40小时以内	疫情后才入职做CRA	7~14天	每天	1	0	0	0	1	0	每天	0	0	1	1	1	否，几乎未面临（15%以下的项目）	60	70	80	90	60%~80%（清楚各个受试者阶段，不清楚各个受试者具体信息）	75	机构等管理部门流程不清晰、可操作性差	时间不够，工作量太大
380	2022/6/22 19:14:07	390秒	微信	N/A	39.144.137.233(四川-成都)	女	0	硕士	药学	5	1	驻家办公	2.5	3	0	1	药物临床试验	高级CRA	申办方	外资	CRC	(跳过)	(跳过)	10万以下	50~60小时	7~14天	3~7天	5	4	2	1	1	0	1	2月	6月	0	6	5	5	大概一半的项目入组困难（40~60%的项目）	50	90	80	50	80%~100%（每个受试者的情况都清楚，包括每个受试者研究进展、试验组别）	86	研究者不配合┋研究者GCP意识不充分┋机构等管理部门流程不清晰、可操作性差┋机构等管理部门人员不配合、效率低┋医院给予监查办公环境差	公司针对项目培训不够┋上层监管不到位┋时间不够，工作量太大┋公司管理、运行效率较低
381	2022/6/23 8:52:02	606秒	微信	N/A	106.81.231.70(重庆-重庆)	男	23	本科	药学	1	1	其他〖重庆〗	重庆恒誉康医药科技有限公司	1	1	6	医疗器械临床试验	中级CRA	CRO	中资	在药企工作	(跳过)	销售	10~20万	50~60小时	3~7天	3~7天	8	5	3	2	0	0	确认启动会时间后	2次/月	2次/月	重要节点时	3	2	2	较少的项目入组困难（15~40%的项目）	100	100	100	NA	60%~80%（清楚各个受试者阶段，不清楚各个受试者具体信息）	70	研究者不配合┋研究者GCP意识不充分┋医院给予监查办公环境差	公司针对项目培训不够┋时间不够，工作量太大┋公司管理、运行效率较低
382	2022/6/23 9:28:09	346秒	微信	N/A	113.201.200.66(陕西-西安)	女	25	本科	药学	4	1	驻家办公	1.5年	3	0	20+	药物临床试验	中级CRA	申办方	外资	毕业就做CRA	(跳过)	(跳过)	20~30万	40~50小时	3~7天	14~21天	15	5	0	2	2	1	0	一个月	一个月	三个月	6	3	3	较少的项目入组困难（15~40%的项目）	80	90	70	80	60%~80%（清楚各个受试者阶段，不清楚各个受试者具体信息）	50	研究者GCP意识不充分┋机构等管理部门人员不配合、效率低┋医院给予监查办公环境差	时间不够，工作量太大
383	2022/6/23 9:56:08	4704秒	微信	N/A	113.68.152.208(广东-广州)	男	26	硕士	药学	0.5	1	广州	0.5	1	0	3	药物临床试验	初级CRA	CRO	中资	其他〖GLP〗	(跳过)	(跳过)	10~20万	40~50小时	3~7天	3~7天	3	3	2	1	1	0	按需	按监查计划	按监查计划	无关中心	4	4	1	大部分项目入组困难（60~85%的项目）	90	75	无	无	80%~100%（每个受试者的情况都清楚，包括每个受试者研究进展、试验组别）	80	研究者不配合┋机构等管理部门流程不清晰、可操作性差┋机构等管理部门人员不配合、效率低	公司针对项目培训不够┋上层监管不到位┋公司管理、运行效率较低
384	2022/6/23 9:58:47	157秒	微信	N/A	223.104.4.51(江苏-南京)	男	23	本科	药学	1	1	北京	Iqvia	1	1	1	药物临床试验	初级CRA	CRO	外资	毕业就做CRA	(跳过)	(跳过)	10~20万	40小时以内	几乎不出差（3天以下）	几乎不出差（3天以下）	5	0	0	0	0	0	一周	一周	一周	一周	2	1	1	否，几乎未面临（15%以下的项目）	90	80	90	80	30%~60%（清楚目前入组多少例数，但不清楚各个受试者阶段）	80	研究者不配合	公司针对项目培训不够
385	2022/6/23 10:05:31	547秒	微信	N/A	223.104.36.12(安徽-未知)	男	25	硕士	药学	1	1	其他〖合肥〗	1	1	0	11	药物临床试验	初级CRA	申办方	中外合资	毕业就做CRA	(跳过)	(跳过)	10~20万	40~50小时	7~14天	3~7天	8天	10	4	3	2	1	半个月	半个月	1个月	1个月	5	3	1	大概一半的项目入组困难（40~60%的项目）	90	80	90	80	80%~100%（每个受试者的情况都清楚，包括每个受试者研究进展、试验组别）	80	研究者GCP意识不充分┋机构等管理部门流程不清晰、可操作性差	时间不够，工作量太大┋公司管理、运行效率较低
386	2022/6/23 10:06:09	541秒	微信	N/A	223.104.35.32(安徽-合肥)	女	32	本科	药学	5	2个月	驻家办公	2年9个月	3	1	15	药物临床试验	高级CRA	CRO	外资	在药企工作	(跳过)	研发	30~50万	40~50小时	7~14天	14~21天	15	4	1	0	2	1	没去过	1-2个月	1-2个月	1个月	9	5	5	较少的项目入组困难（15~40%的项目）	10	90	50	10	80%~100%（每个受试者的情况都清楚，包括每个受试者研究进展、试验组别）	80	研究者GCP意识不充分┋机构等管理部门人员不配合、效率低	时间不够，工作量太大
387	2022/6/23 10:11:19	729秒	微信	N/A	111.194.221.109(北京-北京)	女	25	本科	药学	2.5	2年	北京	2年	2	0	8	医疗器械临床试验	初级CRA	申办方	外资	在药企工作	(跳过)	行政管理等	10~20万	40~50小时	疫情后才入职做CRA	7~14天	4	6	2	2	3	2	一个月	半个月	一年	一年	15	8	6	较少的项目入组困难（15~40%的项目）	50	90	90	100	80%~100%（每个受试者的情况都清楚，包括每个受试者研究进展、试验组别）	100	研究者GCP意识不充分┋医院给予监查办公环境差	时间不够，工作量太大
388	2022/6/23 10:11:24	467秒	微信	N/A	112.64.119.133(上海-上海)	男	27	硕士	药学	2	2	上海	2	1	1	5	药物临床试验	中级CRA	申办方	中外合资	毕业就做CRA	(跳过)	(跳过)	10~20万	40~50小时	几乎不出差（3天以下）	几乎不出差（3天以下）	16天	4	2	0	1	1	按需	每周一次	1月1次	按需	3	2	2	大概一半的项目入组困难（40~60%的项目）	60	90	90	70	80%~100%（每个受试者的情况都清楚，包括每个受试者研究进展、试验组别）	80	研究者不配合┋研究者GCP意识不充分┋机构等管理部门流程不清晰、可操作性差┋机构等管理部门人员不配合、效率低┋医院给予监查办公环境差	时间不够，工作量太大
389	2022/6/23 10:14:58	560秒	微信	N/A	223.104.165.170(浙江-杭州)	女	26	硕士	药学	11个月	11个月	其他〖南京〗	11个月	1	0	6	药物临床试验	初级CRA	申办方	中外合资	毕业就做CRA	(跳过)	(跳过)	10~20万	40~50小时	疫情后才入职做CRA	14~21天	3	5	1	1	2	1	一个月	半个月	1个月	2个月	3	3	2	否，几乎未面临（15%以下的项目）	80	70	70	50	30%~60%（清楚目前入组多少例数，但不清楚各个受试者阶段）	60	研究者不配合┋研究者GCP意识不充分┋机构等管理部门人员不配合、效率低	公司针对项目培训不够┋时间不够，工作量太大
390	2022/6/23 10:20:25	1239秒	微信	N/A	121.237.51.245(江苏-南京)	男	26	大专	药学	0.75	0.75	驻家办公	0.75	1	0	7	药物临床试验	初级CRA	CRO	中资	在药企工作	(跳过)	销售	10~20万	40小时以内	3~7天	几乎不出差（3天以下）	2	4	4	0	0	0	2～3周	NA	NA	1～2周	8	5	3	大概一半的项目入组困难（40~60%的项目）	85	NA	NA	NA	80%~100%（每个受试者的情况都清楚，包括每个受试者研究进展、试验组别）	80	研究者GCP意识不充分	公司管理、运行效率较低
391	2022/6/23 13:42:51	751秒	链接	直接访问	117.188.2.63(贵州-贵阳)	女	29	本科	药学	2	半年	驻家办公	1年5个月	2	1	10	药物临床试验	中级CRA	CRO	中资	CRC	(跳过)	(跳过)	10~20万	40小时以内	疫情后才入职做CRA	7~14天	5天	5	2	3	0	0	1个月	1周一次	NA	NA	3	2	1	较少的项目入组困难（15~40%的项目）	80	80	NA	NA	80%~100%（每个受试者的情况都清楚，包括每个受试者研究进展、试验组别）	80	研究者GCP意识不充分┋机构等管理部门流程不清晰、可操作性差┋机构等管理部门人员不配合、效率低┋医院给予监查办公环境差	公司针对项目培训不够
392	2022/6/27 10:12:22	302秒	微信	N/A	14.25.175.210(广东-广州)	女	27	本科	药学	2	0.6	广州	1	2	0	12	药物临床试验	初级CRA	申办方	中资	毕业就做CRA	(跳过)	(跳过)	10~20万	40~50小时	7~14天	7~14天	15	10	2	3	3	2	1	1	1	0.5	5	1	1	大概一半的项目入组困难（40~60%的项目）	0	70	80	50	30%~60%（清楚目前入组多少例数，但不清楚各个受试者阶段）	60	研究者GCP意识不充分┋医院给予监查办公环境差	时间不够，工作量太大
393	2022/6/27 10:15:25	363秒	微信	N/A	58.212.132.189(江苏-南京)	男	25	硕士	药学	1.5	1.5	其他〖南京〗	1.5	1	0	8	药物临床试验	高级CRA	CRO	中资	毕业就做CRA	(跳过)	(跳过)	10~20万	40~50小时	疫情后才入职做CRA	7~14天	7-14	6	0	3	1	2	一个月	两周	一个月	一个月	5	4	3	较少的项目入组困难（15~40%的项目）	80	80	80	60	80%~100%（每个受试者的情况都清楚，包括每个受试者研究进展、试验组别）	80	研究者GCP意识不充分┋机构等管理部门流程不清晰、可操作性差	公司针对项目培训不够┋时间不够，工作量太大┋公司管理、运行效率较低
394	2022/6/27 10:16:08	368秒	微信	N/A	39.144.137.17(四川-成都)	男	30	硕士	药学	1年	1年	其他〖成都〗	1年	1	0	2	药物临床试验	初级CRA	CRO	中资	在药企工作	(跳过)	研发	10~20万	40~50小时	疫情后才入职做CRA	7~14天	10	3	1	2	2	0	2月	1月	1月	1月	5	3	2	较少的项目入组困难（15~40%的项目）	50	80	90	90	60%~80%（清楚各个受试者阶段，不清楚各个受试者具体信息）	80	研究者不配合┋研究者GCP意识不充分	公司针对项目培训不够┋时间不够，工作量太大
395	2022/6/27 10:23:09	233秒	微信	N/A	39.144.137.174(四川-成都)	女	37	本科	药学	1	2	驻家办公	一年	3	10	15	药物临床试验	中级CRA	CRO	中资	在药企工作	(跳过)	销售	10~20万	40小时以内	3~7天	3~7天	9	8	2	2	2	2	一月一次	一月一次	一月一次	一月一次	5	2	2	较少的项目入组困难（15~40%的项目）	100	100	100	100	30%以下（只清楚基本情况，如：知道处于筛选入组中，不清楚目前入组多少例数）	100	研究者GCP意识不充分	公司针对项目培训不够┋时间不够，工作量太大
396	2022/6/27 13:30:37	487秒	微信	N/A	39.144.44.118(上海-上海)	女	28	硕士	药学	4	2年	上海	2年	2	0	10	药物临床试验	高级CRA	申办方	外资	毕业就做CRA	(跳过)	(跳过)	20~30万	40小时以内	14~21天	几乎不出差（3天以下）	0	6	1	2	2	1	2个月1次	1个月1次	1个月1次	不一定	4	2	2	大概一半的项目入组困难（40~60%的项目）	40	90	90	20	80%~100%（每个受试者的情况都清楚，包括每个受试者研究进展、试验组别）	90	研究者GCP意识不充分┋机构等管理部门人员不配合、效率低┋医院给予监查办公环境差	时间不够，工作量太大
397	2022/6/27 13:41:05	487秒	微信	N/A	222.94.217.146(江苏-南京)	男	24	本科	药学	3	2个月	驻家办公	2年半	2	0	7	药物临床试验	中级CRA	申办方	中外合资	毕业就做CRA	(跳过)	(跳过)	20~30万	50~60小时	14~21天	14~21天	15	2	0	1	1	0	na	1周	2周	na	6	4	2	较少的项目入组困难（15~40%的项目）	na	85	85	na	60%~80%（清楚各个受试者阶段，不清楚各个受试者具体信息）	80	机构等管理部门流程不清晰、可操作性差┋医院给予监查办公环境差	时间不够，工作量太大┋公司管理、运行效率较低
398	2022/6/27 17:59:32	238秒	微信	N/A	223.104.148.110(江苏-苏州)	男	25	硕士	药学	1	1	上海	1	1	0	7	药物临床试验	初级CRA	申办方	中外合资	毕业就做CRA	(跳过)	(跳过)	10~20万	40~50小时	几乎不出差（3天以下）	几乎不出差（3天以下）	0	6	1	3	1	1	40	20	30	50	4	1	1	大概一半的项目入组困难（40~60%的项目）	80	90	90	90	60%~80%（清楚各个受试者阶段，不清楚各个受试者具体信息）	80	研究者不配合┋研究者GCP意识不充分┋机构等管理部门流程不清晰、可操作性差┋机构等管理部门人员不配合、效率低┋医院给予监查办公环境差	公司针对项目培训不够┋上层监管不到位┋时间不够，工作量太大┋公司管理、运行效率较低
399	2022/6/28 15:34:21	469秒	微信	N/A	39.144.137.167(四川-成都)	女	24	大专	护理	1	2	其他〖成都〗	2年	1	1	7	药物临床试验	初级CRA	CRO	中资	CRC	(跳过)	(跳过)	10~20万	40小时以内	疫情后才入职做CRA	7~14天	2	7	3	4	3	1	2	1	2	1	5	2	2	较少的项目入组困难（15~40%的项目）	70	98	98	70	30%~60%（清楚目前入组多少例数，但不清楚各个受试者阶段）	8	研究者GCP意识不充分┋机构等管理部门流程不清晰、可操作性差┋机构等管理部门人员不配合、效率低┋医院给予监查办公环境差	公司针对项目培训不够
400	2022/6/28 15:35:12	593秒	微信	N/A	171.219.95.5(四川-成都)	女	23	本科	药学	0	1周	驻家办公	0	1	0	0	医疗器械临床试验	初级CRA	CRO	中资	CRC	(跳过)	(跳过)	10万以下	40~50小时	几乎不出差（3天以下）	几乎不出差（3天以下）	20	0	0	0	0	0	0	30	20	30	1	1	1	较少的项目入组困难（15~40%的项目）	70	70	70	70	60%~80%（清楚各个受试者阶段，不清楚各个受试者具体信息）	80	研究者GCP意识不充分┋机构等管理部门流程不清晰、可操作性差	公司针对项目培训不够
401	2022/6/28 15:35:26	512秒	微信	N/A	119.57.142.22(北京-北京)	男	28	本科	药学	第4年	1年半	北京	北京奥泰康（2年）	3	1	4	医疗器械临床试验	项目组长/经理	CRO	中外合资	其他〖实验室工作〗	(跳过)	(跳过)	20~30万	40~50小时	21~30天	几乎不出差（3天以下）	5	7	7	2	5	0	看项目进度	1个月或两周，看入组进度	看随访点	NA	4	2	2	大概一半的项目入组困难（40~60%的项目）	100	100	100	90	60%~80%（清楚各个受试者阶段，不清楚各个受试者具体信息）	90	研究者不配合┋研究者GCP意识不充分┋机构等管理部门流程不清晰、可操作性差┋机构等管理部门人员不配合、效率低┋医院给予监查办公环境差	公司针对项目培训不够┋时间不够，工作量太大
402	2022/6/28 16:07:09	548秒	微信	N/A	39.144.137.198(四川-成都)	女	24	本科	护理	半年	两个月	驻家办公	四个月	2	7	7	医疗器械临床试验	初级CRA	CRO	中资	在医院工作	护士	(跳过)	10万以下	40~50小时	7~14天	3~7天	10天	5	2	1	2	0	一个月两次	一个月一次	半年一次	无	7	2	5	较少的项目入组困难（15~40%的项目）	80	70	80	无	30%~60%（清楚目前入组多少例数，但不清楚各个受试者阶段）	60	研究者GCP意识不充分	时间不够，工作量太大
403	2022/6/29 9:51:03	507秒	微信	N/A	117.174.64.141(四川-成都)	男	27	本科	护理	2	1	驻家办公	1	2	0	6	药物临床试验	中级CRA	CRO	中资	在医院工作	护士	(跳过)	10~20万	40~50小时	几乎不出差（3天以下）	几乎不出差（3天以下）	4	2	0	2	0	0	1	2	1	2	1	1	1	大概一半的项目入组困难（40~60%的项目）	90	90	90	90	80%~100%（每个受试者的情况都清楚，包括每个受试者研究进展、试验组别）	85	机构等管理部门流程不清晰、可操作性差┋机构等管理部门人员不配合、效率低	时间不够，工作量太大
404	2022/7/2 21:16:40	1024秒	微信	N/A	49.94.44.225(江苏-南京)	女	26	本科	药学	3.5	3.5	其他〖南京〗	3.5	1	6	12	医疗器械临床试验	项目组长/经理	CRO	中资	毕业就做CRA	(跳过)	(跳过)	20~30万	40~50小时	3~7天	几乎不出差（3天以下）	2	6	2	2	0	2	视ssu环节需求	每月2次	每月1次	视质控归档需求	30	15	10	较少的项目入组困难（15~40%的项目）	70	90	90	80	30%~60%（清楚目前入组多少例数，但不清楚各个受试者阶段）	80	研究者GCP意识不充分┋医院给予监查办公环境差	时间不够，工作量太大
405	2022/7/4 19:57:43	855秒	微信	Flute[未知]	182.149.121.128(四川-成都)	女	92	硕士	药学	4	4	其他〖成都〗	4年	1	4	20个左右	医疗器械临床试验	高级CRA	CRO	中外合资	毕业就做CRA	(跳过)	(跳过)	10~20万	50~60小时	3~7天	几乎不出差（3天以下）	6-8天	12	4	4	4	4	按需拜访	2次/月	1次/月	按需拜访	20	10	8	较少的项目入组困难（15~40%的项目）	70	80	90	100	60%~80%（清楚各个受试者阶段，不清楚各个受试者具体信息）	80	研究者不配合┋研究者GCP意识不充分┋机构等管理部门流程不清晰、可操作性差┋机构等管理部门人员不配合、效率低┋医院给予监查办公环境差	公司针对项目培训不够┋上层监管不到位┋时间不够，工作量太大
406	2022/7/5 8:40:54	864秒	微信	Dee[未知]	117.136.45.121(江苏-南京)	女	24	本科	护理	1.5	1.5	其他〖南京〗	1.5	1	3	8	医疗器械临床试验	中级CRA	CRO	中资	毕业就做CRA	(跳过)	(跳过)	10~20万	40~50小时	7~14天	几乎不出差（3天以下）	14	5	2	1	2	0	有事就去	两周一次	一周一次	有事就去	4	3	3	否，几乎未面临（15%以下的项目）	80	90	90	95	80%~100%（每个受试者的情况都清楚，包括每个受试者研究进展、试验组别）	85	研究者不配合┋研究者GCP意识不充分┋医院给予监查办公环境差	公司针对项目培训不够┋时间不够，工作量太大
407	2022/7/5 8:42:31	826秒	微信	杨丽萍[未知]	116.169.0.94(四川-成都)	女	31	本科	药学	0.5	0.5	其他〖成都〗	0.5	1	0	4	药物临床试验	初级CRA	CRO	中资	CRC	(跳过)	(跳过)	10~20万	40小时以内	3~7天	3~7天	4	4	3	1	0	0	必要时	一个月	无	无	3	2	2	较少的项目入组困难（15~40%的项目）	70	90	/	/	60%~80%（清楚各个受试者阶段，不清楚各个受试者具体信息）	70	医院给予监查办公环境差	公司针对项目培训不够┋上层监管不到位┋时间不够，工作量太大┋公司管理、运行效率较低
408	2022/7/5 8:45:34	345秒	微信	CHEN[未知]	223.104.65.77(广东-东莞)	男	26	本科	药学	3	3	上海	3	1	2	4	医疗器械临床试验	高级CRA	CRO	中外合资	CRC	(跳过)	(跳过)	10~20万	40~50小时	14~21天	7~14天	14	4	1	1	1	1	按需求	一个月一次	一个月一次	安需求	5	5	5	大概一半的项目入组困难（40~60%的项目）	80	79	90	60	60%~80%（清楚各个受试者阶段，不清楚各个受试者具体信息）	80	研究者GCP意识不充分┋机构等管理部门流程不清晰、可操作性差┋机构等管理部门人员不配合、效率低	时间不够，工作量太大┋公司管理、运行效率较低
409	2022/7/6 12:06:14	414秒	微信	bbbbq[未知]	122.96.32.31(江苏-南京)	女	26	本科	药学	0.5	0.5	其他〖南京 杭州〗	0.5	1	3	7	医疗器械临床试验	初级CRA	CRO	中资	在医院工作	医技岗位	(跳过)	10~20万	40小时以内	7~14天	3~7天	5	6	3	1	1	1	每周	每月	每月	每周	7	5	4	较少的项目入组困难（15~40%的项目）	75	85	85	80	60%~80%（清楚各个受试者阶段，不清楚各个受试者具体信息）	85	研究者不配合┋研究者GCP意识不充分┋机构等管理部门流程不清晰、可操作性差┋医院给予监查办公环境差	公司针对项目培训不够
[truncated: 35 more columns]
